# Supplementary material for: The state of asthma epidemiology: an overview of systematic reviews and their quality
Source: Clin Transl Allergy. 2017 Mar 29;7:12. doi: 10.1186/s13601-017-0146-y (PMC5387188; doi:10.1186/s13601-017-0146-y)
Supplement: Supplementary file 2 — Additional file 2. Full indexed list of the included systematic reviews including AMSTAR scores. [file 13601_2017_146_MOESM2_ESM.xlsx]

## Sheet: data
author	title	journal	pubdate	volume	issue	pages	language	method	disease_full	disease_aggregated	topic_full	topic_aggregated	topic_highly aggregated	AMSTAR1_conservative	AMSTAR2_conservative	AMSTAR3_conservative	AMSTAR4_conservative	AMSTAR5_conservative	AMSTAR6_conservative	AMSTAR7_conservative	AMSTAR8_conservative	AMSTAR9_conservative	AMSTAR10_conservative	AMSTAR11_conservative	AMSTAR1_liberal	AMSTAR2_liberal	AMSTAR3_liberal	AMSTAR4_liberal	AMSTAR5_liberal	AMSTAR6_liberal	AMSTAR7_liberal	AMSTAR8_liberal	AMSTAR9_liberal	AMSTAR10_liberal	AMSTAR11_liberal
	Antibiotics and asthma in children	Prescrire international	Oct 2009	18	103	212	eng	systematic review	asthma	asthma	medication	medication	medication	0	2	1	1	0	0	0	0	1	0	0	2	2	1	0	0	0	2	2	2	2	0
Abelsohn, Alan; Stieb, Dave M	Health effects of outdoor air pollution: approach to counseling patients using the Air Quality Health Index	Canadian family physician Médecin de famille canadien	Aug 2011	57	8	881-887, e280-287	eng, fre	systematic review	asthma	asthma	outdoor air pollution	outdoor air pollution	pollution	0	2	0	0	0	0	0	0	2	0	0	1	2	0	0	1	0	0	0	0	0	1
Adeboye, Bridget; Bermano, Giovanna; Rolland, Catherine	Obesity and its health impact in Africa: a systematic review	Cardiovascular journal of Africa	Oct 2012	23	9	512-521	eng	systematic review	asthma	asthma	obesity	obesity	obesity	0	0	1	0	0	1	0	0	1	0	0	1	1	1	1	1	1	1	1	1	0	1
Adeloye, Davies; Chan, Kit Yee; Rudan, Igor; Campbell, Harry	An estimate of asthma prevalence in Africa: a systematic analysis	Croatian Medical Journal	Dec 2013	54	6	519-531	eng	systematic review + meta-analysis	asthma	asthma	age	age	descriptive	0	0	1	0	0	1	2	1	1	3	0	1	0	0	1	1	1	1	1	0	0	1
Adeloye, Davies; Chan, Kit Yee; Rudan, Igor; Campbell, Harry	An estimate of asthma prevalence in Africa: a systematic analysis	Croatian Medical Journal	Dec 2013	54	6	519-531	eng	systematic review + meta-analysis	asthma	asthma	prevalence/incidence	prevalence/incidence	descriptive	0	0	1	0	0	1	2	1	1	3	0	1	0	0	1	1	1	1	1	0	0	1
Adeloye, Davies; Chan, Kit Yee; Rudan, Igor; Campbell, Harry	An estimate of asthma prevalence in Africa: a systematic analysis	Croatian Medical Journal	Dec 2013	54	6	519-531	eng	systematic review + meta-analysis	asthma	asthma	rural/urban	rural/urban	descriptive	0	0	1	0	0	1	2	1	1	3	0	1	0	0	1	1	1	1	1	0	0	1
Adeloye, Davies; Chan, Kit Yee; Rudan, Igor; Campbell, Harry	An estimate of asthma prevalence in Africa: a systematic analysis	Croatian Medical Journal	Dec 2013	54	6	519-531	eng	systematic review + meta-analysis	asthma	asthma	sex	sex	sex	0	0	1	0	0	1	2	1	1	3	0	1	0	0	1	1	1	1	1	0	0	1
Adeloye, Davies; Chan, Kit Yee; Rudan, Igor; Campbell, Harry	An estimate of asthma prevalence in Africa: a systematic analysis	Croatian Medical Journal	Dec 2013	54	6	519-531	eng	systematic review + meta-analysis	asthma	asthma	time trend	time trend	descriptive	0	0	1	0	0	1	2	1	1	3	0	1	0	0	1	1	1	1	1	0	0	1
Adeloye, Davies; Chan, Kit Yee; Rudan, Igor; Campbell, Harry	An estimate of asthma prevalence in Africa: a systematic analysis	Croatian Medical Journal	Dec 2013	54	6	519-531	eng	systematic review + meta-analysis	wheeze	asthma	age	age	descriptive	0	0	1	0	0	1	2	1	1	3	0	1	0	0	1	1	1	1	1	0	0	1
Adeloye, Davies; Chan, Kit Yee; Rudan, Igor; Campbell, Harry	An estimate of asthma prevalence in Africa: a systematic analysis	Croatian Medical Journal	Dec 2013	54	6	519-531	eng	systematic review + meta-analysis	wheeze	asthma	prevalence/incidence	prevalence/incidence	descriptive	0	0	1	0	0	1	2	1	1	3	0	1	0	0	1	1	1	1	1	0	0	1
Adeloye, Davies; Chan, Kit Yee; Rudan, Igor; Campbell, Harry	An estimate of asthma prevalence in Africa: a systematic analysis	Croatian Medical Journal	Dec 2013	54	6	519-531	eng	systematic review + meta-analysis	wheeze	asthma	rural/urban	rural/urban	descriptive	0	0	1	0	0	1	2	1	1	3	0	1	0	0	1	1	1	1	1	0	0	1
Adeloye, Davies; Chan, Kit Yee; Rudan, Igor; Campbell, Harry	An estimate of asthma prevalence in Africa: a systematic analysis	Croatian Medical Journal	Dec 2013	54	6	519-531	eng	systematic review + meta-analysis	wheeze	asthma	sex	sex	sex	0	0	1	0	0	1	2	1	1	3	0	1	0	0	1	1	1	1	1	0	0	1
Adeloye, Davies; Chan, Kit Yee; Rudan, Igor; Campbell, Harry	An estimate of asthma prevalence in Africa: a systematic analysis	Croatian Medical Journal	Dec 2013	54	6	519-531	eng	systematic review + meta-analysis	wheeze	asthma	time trend	time trend	descriptive	0	0	1	0	0	1	2	1	1	3	0	1	0	0	1	1	1	1	1	0	0	1
Adler, U C	The influence of childhood infections and vaccination on the development of atopy: a systematic review of the direct epidemiological evidence	Homeopathy: the journal of the Faculty of Homeopathy	Jul 2005	94	3	182-195	eng	systematic review	asthma	asthma	infections	infections	microbes	0	2	0	0	0	1	0	0	1	0	0	1	2	0	0	0	1	2	0	0	0	0
Adler, U C	The influence of childhood infections and vaccination on the development of atopy: a systematic review of the direct epidemiological evidence	Homeopathy: the journal of the Faculty of Homeopathy	Jul 2005	94	3	182-195	eng	systematic review	asthma	asthma	vaccination	vaccination	microbes	0	2	0	0	0	1	0	0	1	0	0	1	2	0	0	0	1	2	0	0	0	0
Adler, U C	The influence of childhood infections and vaccination on the development of atopy: a systematic review of the direct epidemiological evidence	Homeopathy: the journal of the Faculty of Homeopathy	Jul 2005	94	3	182-195	eng	systematic review	wheeze	asthma	infections	infections	microbes	0	2	0	0	0	1	0	0	1	0	0	1	2	0	0	0	1	2	0	0	0	0
Adler, U C	The influence of childhood infections and vaccination on the development of atopy: a systematic review of the direct epidemiological evidence	Homeopathy: the journal of the Faculty of Homeopathy	Jul 2005	94	3	182-195	eng	systematic review	wheeze	asthma	vaccination	vaccination	microbes	0	2	0	0	0	1	0	0	1	0	0	1	2	0	0	0	1	2	0	0	0	0
Agarwal, Ritesh; Khan, Ajmal; Aggarwal, Ashutosh N.; Gupta, Dheeraj	Link between CFTR mutations and ABPA: a systematic review and meta-analysis	Mycoses	Jul 2012	55	4	357-365	eng	systematic review + meta-analysis	asthma	asthma	genetic	genetic	genetic	0	2	1	0	0	1	0	0	1	1	0	1	1	1	0	1	1	1	1	1	1	1
Ali, Zarqa; Ulrik, Charlotte Suppli	Obesity and asthma: a coincidence or a causal relationship? A systematic review	Respiratory medicine	Sep 2013	107	9	1287-1300	eng	systematic review	asthma	asthma	obesity	obesity	obesity	0	2	0	0	0	0	0	0	1	0	0	1	0	0	1	0	0	0	0	0	0	1
Allen, S; Britton, J R; Leonardi-Bee, J A	Association between antioxidant vitamins and asthma outcome measures: systematic review and meta-analysis	Thorax	Jul 2009	64	7	610-619	eng	systematic review + meta-analysis	asthma	asthma	antioxidants	antioxidants	diet	0	1	1	1	0	1	1	1	1	1	0	1	1	1	1	1	1	1	1	1	1	1
Allen, S; Britton, J R; Leonardi-Bee, J A	Association between antioxidant vitamins and asthma outcome measures: systematic review and meta-analysis	Thorax	Jul 2009	64	7	610-619	eng	systematic review + meta-analysis	asthma	asthma	vitamins	vitamins	diet	0	1	1	1	0	1	1	1	1	1	0	1	1	1	1	1	1	1	1	1	1	1
Allen, S; Britton, J R; Leonardi-Bee, J A	Association between antioxidant vitamins and asthma outcome measures: systematic review and meta-analysis	Thorax	Jul 2009	64	7	610-619	eng	systematic review + meta-analysis	wheeze	asthma	antioxidants	antioxidants	diet	0	1	1	1	0	1	1	1	1	1	0	1	1	1	1	1	1	1	1	1	1	1
Allen, S; Britton, J R; Leonardi-Bee, J A	Association between antioxidant vitamins and asthma outcome measures: systematic review and meta-analysis	Thorax	Jul 2009	64	7	610-619	eng	systematic review + meta-analysis	wheeze	asthma	vitamins	vitamins	diet	0	1	1	1	0	1	1	1	1	1	0	1	1	1	1	1	1	1	1	1	1	1
Almqvist, C; Worm, M; Leynaert, B	Impact of gender on asthma in childhood and adolescence: a GA2LEN review	Allergy	Jan 2008	63	1	47-57	eng	systematic review	asthma	asthma	sex	sex	sex	0	2	0	0	0	1	0	0	1	0	0	1	2	0	0	0	1	1	0	0	0	1
Anandan, C; Nurmatov, U; Sheikh, A	Omega 3 and 6 oils for primary prevention of allergic disease: systematic review and meta-analysis	Allergy	Jun 2009	64	6	840-848	eng	systematic review + meta-analysis	asthma	asthma	fatty acids	fatty acids	diet	0	1	1	1	0	1	1	1	1	1	0	1	1	1	1	1	1	1	1	1	1	1
Anandan, C; Nurmatov, U; van Schayck, O C P; Sheikh, A	Is the prevalence of asthma declining? Systematic review of epidemiological studies	Allergy	Feb 2010	65	2	152-167	eng	systematic review	asthma	asthma	time trend	time trend	descriptive	0	2	1	0	0	1	1	1	1	3	0	1	1	1	1	1	1	1	1	1	0	0
Anandan, C; Nurmatov, U; van Schayck, O C P; Sheikh, A	Is the prevalence of asthma declining? Systematic review of epidemiological studies	Allergy	Feb 2010	65	2	152-167	eng	systematic review	wheeze	asthma	time trend	time trend	descriptive	0	2	1	0	0	1	1	1	1	3	0	1	1	1	1	1	1	1	1	1	0	0
Aoki T;Hirota T;Tamari M;Ichikawa K;Takeda K;Arinami T;Shibasaki M;Noguchi E;	An association between asthma and TNF-308G/A polymorphism: meta-analysis	Journal of human Genetics	2006	51	8	677-685	eng	systematic review + meta-analysis	asthma	asthma	genetic	genetic	genetic	1	2	0	0	0	1	0	0	1	1	0	1	2	1	0	1	1	1	1	1	1	0
Apelberg, B J; Aoki, Y; Jaakkola, J J	Systematic review: Exposure to pets and risk of asthma and asthma-like symptoms	The Journal of Allergy and Clinical Immunology	Mar 2001	107	3	455-460	eng	systematic review + meta-analysis	asthma	asthma	pets	pets	allergens	0	2	0	0	0	1	0	0	1	1	0	1	0	0	0	1	1	1	1	1	1	0
Apelberg, B J; Aoki, Y; Jaakkola, J J	Systematic review: Exposure to pets and risk of asthma and asthma-like symptoms	The Journal of Allergy and Clinical Immunology	Mar 2001	107	3	455-460	eng	systematic review + meta-analysis	wheeze	asthma	pets	pets	allergens	0	2	0	0	0	1	0	0	1	1	0	1	0	0	0	1	1	1	1	1	1	0
Arnoldussen, Denise L; Linehan, Mary; Sheikh, Aziz	BCG vaccination and allergy: a systematic review and meta-analysis	The Journal of allergy and clinical immunology	Jan 2011	127	1	246-253, 253.e1-21	eng	systematic review + meta-analysis	asthma	asthma	vaccination	vaccination	microbes	0	1	1	1	0	1	1	1	1	1	0	1	1	1	1	1	1	1	1	1	1	0
Arnoldussen, Denise L; Linehan, Mary; Sheikh, Aziz	BCG vaccination and allergy: a systematic review and meta-analysis	The Journal of allergy and clinical immunology	Jan 2011	127	1	246-253, 253.e1-21	eng	systematic review + meta-analysis	wheeze	asthma	vaccination	vaccination	microbes	0	1	1	1	0	1	1	1	1	1	0	1	1	1	1	1	1	1	1	1	1	0
Arroyave, Whitney D.; Rabito, Felicia A.; Carlson, John C.; Friedman, Eleanor E.; Stinebaugh, Sarah J.	Impermeable dust mite covers in the primary and tertiary prevention of allergic disease: a meta-analysis	Annals of Allergy, Asthma & Immunology	März 2014	112	3	237-248	eng	systematic review + meta-analysis	asthma	asthma	allergens	allergens	allergens	0	1	1	0	0	1	2	1	1	1	0	1	1	1	0	1	1	1	1	1	1	2
Arroyave, Whitney D.; Rabito, Felicia A.; Carlson, John C.; Friedman, Eleanor E.; Stinebaugh, Sarah J.	Impermeable dust mite covers in the primary and tertiary prevention of allergic disease: a meta-analysis	Annals of Allergy, Asthma & Immunology	März 2014	112	3	237-248	eng	systematic review + meta-analysis	wheeze	asthma	allergens	allergens	allergens	0	1	1	0	0	1	2	1	1	1	0	1	1	1	0	1	1	1	1	1	1	2
Augustin, Jobst; Franzke, Nadine; Augustin, Matthias; Kappas, Martin	Does climate change affect the incidence of skin and allergic diseases in Germany?	Journal der Deutschen Dermatologischen Gesellschaft = Journal of the German Society of Dermatology: JDDG	Aug 2008	6	8	632-638	eng, ger	systematic review	asthma	asthma	climate	climate	pollution	0	2	1	1	0	0	0	0	1	0	0	1	0	1	0	1	0	1	1	0	0	1
Aumann, I.; Prenzler, A.; Welte, T.; Gillissen, A.	[Epidemiology and costs of asthma in Germany - a systematic literature review]	Pneumologie (Stuttgart, Germany)	Aug 2014	68	8	557-567	ger	systematic review	asthma	asthma	prevalence/incidence	prevalence/incidence	descriptive	0	2	0	1	0	1	0	0	1	3	0	1	1	0	1	1	1	1	1	1	0	1
Azad, Meghan B.; Coneys, J. Gerard; Kozyrskyj, Anita L.; Field, Catherine J.; Ramsey, Clare D.; Becker, Allan B.; Friesen, Carol; Abou-Setta, Ahmed M.; Zarychanski, Ryan	Probiotic supplementation during pregnancy or infancy for the prevention of asthma and wheeze: systematic review and meta-analysis	BMJ (Clinical research ed.)	2013	347		f6471	eng	systematic review + meta-analysis	asthma	asthma	pre-/probiotics	pre-/probiotics	microbes	1	1	1	1	0	1	1	1	1	0	1	1	1	1	1	1	1	1	1	1	0	0
Azad, Meghan B.; Coneys, J. Gerard; Kozyrskyj, Anita L.; Field, Catherine J.; Ramsey, Clare D.; Becker, Allan B.; Friesen, Carol; Abou-Setta, Ahmed M.; Zarychanski, Ryan	Probiotic supplementation during pregnancy or infancy for the prevention of asthma and wheeze: systematic review and meta-analysis	BMJ (Clinical research ed.)	2013	347		f6471	eng	systematic review + meta-analysis	wheeze	asthma	pre-/probiotics	pre-/probiotics	microbes	1	1	1	1	0	1	1	1	1	0	1	1	1	1	1	1	1	1	1	1	0	0
Bager, P; Wohlfahrt, J; Westergaard, T	Caesarean delivery and risk of atopy and allergic disease: meta-analyses	Clinical and experimental allergy: journal of the British Society for Allergy and Clinical Immunology	Apr 2008	38	4	634-642	eng	systematic review + meta-analysis	asthma	asthma	delivery mode	delivery mode	perinatal	0	2	0	0	0	1	0	0	1	1	0	1	2	0	0	1	0	1	1	1	1	1
Balicer, Ran D; Grotto, Itamar; Mimouni, Marc; Mimouni, Daniel	Is childhood vaccination associated with asthma? A meta-analysis of observational studies	Pediatrics	Nov 2007	120	5	e1269-1277	eng	systematic review + meta-analysis	asthma	asthma	vaccination	vaccination	microbes	0	2	1	0	1	1	1	1	1	0	0	1	1	1	1	1	1	1	1	1	0	0
Baumann, Susanne; Lorentz, Axel	Obesity - a promoter of allergy?	International Archives of Allergy and Immunology	2013	162	3	205-213	eng	systematic review	asthma	asthma	obesity	obesity	obesity	0	2	0	0	0	1	0	0	2	0	0	1	2	0	0	0	1	1	1	0	0	0
Baumann, Susanne; Lorentz, Axel	Obesity - a promoter of allergy?	International Archives of Allergy and Immunology	2013	162	3	205-213	eng	systematic review	wheeze	asthma	obesity	obesity	obesity	0	2	0	0	0	1	0	0	2	0	0	1	2	0	0	0	1	1	1	0	0	0
Baur, Xaver; Bakehe, Prudence; Vellguth, Henning	Bronchial asthma and COPD due to irritants in the workplace - an evidence-based approach	Journal of occupational medicine and toxicology (London, England)	2012	7	1	19	eng	systematic review	occ.asthma	asthma	occupational exposure	occupational	allergens	0	2	1	1	0	1	1	1	1	3	0	1	0	0	1	1	1	1	1	0	0	1
Been, Jasper V.; Lugtenberg, Marlies J.; Smets, Eline; van Schayck, Constant P.; Kramer, Boris W.; Mommers, Monique; Sheikh, Aziz	Preterm birth and childhood wheezing disorders: a systematic review and meta-analysis	PLoS medicine	Jan 2014	11	1	e1001596	eng	systematic review + meta-analysis	asthma	asthma	gestational age	gestational age	perinatal	1	1	1	1	1	1	1	1	1	1	0	1	1	1	1	1	1	1	1	1	1	2
Been, Jasper V.; Lugtenberg, Marlies J.; Smets, Eline; van Schayck, Constant P.; Kramer, Boris W.; Mommers, Monique; Sheikh, Aziz	Preterm birth and childhood wheezing disorders: a systematic review and meta-analysis	PLoS medicine	Jan 2014	11	1	e1001596	eng	systematic review + meta-analysis	wheeze	asthma	gestational age	gestational age	perinatal	1	1	1	1	1	1	1	1	1	1	0	1	1	1	1	1	1	1	1	1	1	2
Been, Jasper V.; Nurmatov, Ulugbek B.; Cox, Bianca; Nawrot, Tim S.; van Schayck, Constant P.; Sheikh, Aziz	Effect of smoke-free legislation on perinatal and child health: a systematic review and meta-analysis	Lancet	May 3, 2014	383	9928	1549-1560	eng	systematic review + meta-analysis	asthma	asthma	smoking	smoking	pollution	1	1	1	1	1	1	1	1	1	1	1	1	1	1	1	1	1	1	1	1	1	1
Beuther, David A; Sutherland, E Rand	Overweight, obesity, and incident asthma: a meta-analysis of prospective epidemiologic studies	American journal of respiratory and critical care medicine	Apr 1, 2007	175	7	661-666	eng	systematic review + meta-analysis	asthma	asthma	obesity	obesity	obesity	0	1	1	1	0	1	2	1	1	1	0	1	1	1	1	1	1	1	1	1	1	1
Blakey, J	Contribution of ADAM33 polymorphisms to the population risk of asthma	Thorax	04/2005	60	4	274-276	eng	systematic review + meta-analysis	asthma	asthma	genetic	genetic	genetic	0	2	0	0	0	1	0	0	1	1	0	1	2	0	0	0	1	1	1	1	1	1
Blanc, P D; Toren, K	How much adult asthma can be attributed to occupational factors?	The American journal of medicine	Dec 1999	107	6	580-587	eng	systematic review	occ.asthma	asthma	occupational exposure	occupational	allergens	2	2	0	1	0	1	1	1	1	0	0	2	2	0	1	0	1	1	1	1	0	0
Bobes, Julio; Sáiz Ruiz, Jerónimo; Manuel Montes, José; Mostaza, José; Rico-Villademoros, Fernando; Vieta, Eduard; en representación del Grupo de Expertos para el Consenso de la Salud Física del Paciente con Trastorno Bipolar	Spanish consensus on physical health of patients with bipolar disorder	Revista De Psiquiatrí́a Y Salud Mental	Dec 2008	1	1	26-37	eng, spa	systematic review	asthma	asthma	psychological/psychosocial	psyche	psyche	2	2	0	0	0	0	0	0	1	0	0	1	0	0	0	0	0	0	0	0	0	2
Bornehag, C. G.; Sundell, J.; Bonini, S.; Custovic, A.; Malmberg, P.; Skerfving, S.; Sigsgaard, T.; Verhoeff, A.	Dampness in buildings as a risk factor for health effects, EUROEXPO: a multidisciplinary review of the literature (1998–2000) on dampness and mite exposure in buildings and health effects	Indoor Air	2004	14	4	243–257	eng	systematic review	asthma	asthma	allergens	allergens	allergens	0	2	0	0	1	1	0	0	2	3	0	1	1	0	0	1	1	1	1	0	0	1
Bornehag, C. G.; Sundell, J.; Bonini, S.; Custovic, A.; Malmberg, P.; Skerfving, S.; Sigsgaard, T.; Verhoeff, A.	Dampness in buildings as a risk factor for health effects, EUROEXPO: a multidisciplinary review of the literature (1998–2000) on dampness and mite exposure in buildings and health effects	Indoor Air	2004	14	4	243–257	eng	systematic review	asthma	asthma	dampness/molds	dampness	microbes	0	2	0	0	1	1	0	0	2	3	0	1	1	0	0	1	1	1	1	0	0	1
Bornehag, C. G.; Sundell, J.; Bonini, S.; Custovic, A.; Malmberg, P.; Skerfving, S.; Sigsgaard, T.; Verhoeff, A.	Dampness in buildings as a risk factor for health effects, EUROEXPO: a multidisciplinary review of the literature (1998–2000) on dampness and mite exposure in buildings and health effects	Indoor Air	2004	14	4	243–257	eng	systematic review	wheeze	asthma	dampness/molds	dampness	microbes	0	2	0	0	1	1	0	0	2	3	0	1	1	0	0	1	1	1	1	0	0	1
Bornehag, C. G; Blomquist, G.; Gyntelberg, F.; JA, B.; Malmberg, P.; Nordvall, L.; Nielsen, A.; Pershagen, G.; Sundell, J.	Dampness in buildings and health	Indoor air	2001	11	2	72–86	eng	systematic review	asthma	asthma	dampness/molds	dampness	microbes	2	2	0	0	1	1	0	0	2	3	0	1	1	0	0	1	1	1	1	0	0	1
Bornehag, C. G; Blomquist, G.; Gyntelberg, F.; JA, B.; Malmberg, P.; Nordvall, L.; Nielsen, A.; Pershagen, G.; Sundell, J.	Dampness in buildings and health	Indoor air	2001	11	2	72–86	eng	systematic review	wheeze	asthma	dampness/molds	dampness	microbes	2	2	0	0	1	1	0	0	2	3	0	1	1	0	0	1	1	1	1	0	0	1
Bouzigon, Emmanuelle; Forabosco, Paola; Koppelman, Gerard H.; Cookson, William O. C. M.; Dizier, Marie-Hélène; Duffy, David L.; Evans, David M.; Ferreira, Manuel A. R.; Kere, Juha; Laitinen, Tarja; Malerba, Giovanni; Meyers, Deborah A.; Moffatt, Miriam; M	Meta-analysis of 20 genome-wide linkage studies evidenced new regions linked to asthma and atopy	European journal of human genetics: EJHG	Jun 2010	18	6	700-706	eng	systematic review + meta-analysis	asthma	asthma	genetic	genetic	genetic	0	1	0	0	1	1	0	0	1	0	0	1	1	0	0	1	1	1	1	1	0	1
Braegger, Christian; Chmielewska, Anna; Decsi, Tamas; Kolacek, Sanja; Mihatsch, Walter; Moreno, Luis; Pieścik, Małgorzata; Puntis, John; Shamir, Raanan; Szajewska, Hania; Turck, Dominique; van Goudoever, Johannes; ESPGHAN Committee on Nutrition	Supplementation of infant formula with probiotics and/or prebiotics: a systematic review and comment by the ESPGHAN committee on nutrition	Journal of Pediatric Gastroenterology and Nutrition	Feb 2011	52	2	238-250	eng	systematic review	wheeze	asthma	pre-/probiotics	pre-/probiotics	microbes	0	1	1	0	1	1	1	1	1	3	1	1	1	1	0			1
Brew, Bronwyn K; Allen, C Wendy; Toelle, Brett G; Marks, Guy B	Systematic review and meta-analysis investigating breast feeding and childhood wheezing illness	Paediatric and perinatal epidemiology	Nov 2011	25	6	507-518	eng	systematic review + meta-analysis	asthma	asthma	breastfeeding	breastfeeding	diet	0	0	1	0	1	1	1	1	1	1	0	1	1	1	0	1	1	1	1	1	1	0
Brew, Bronwyn K; Allen, C Wendy; Toelle, Brett G; Marks, Guy B	Systematic review and meta-analysis investigating breast feeding and childhood wheezing illness	Paediatric and perinatal epidemiology	Nov 2011	25	6	507-518	eng	systematic review + meta-analysis	wheeze	asthma	breastfeeding	breastfeeding	diet	0	0	1	0	1	1	1	1	1	1	0	1	1	1	0	1	1	1	1	1	1	0
Brown, Susan B.; Reeves, Katherine W.; Bertone-Johnson, Elizabeth R.	Maternal folate exposure in pregnancy and childhood asthma and allergy: a systematic review	Nutrition Reviews	Jan 2014	72	1	55-64	eng	systematic review	asthma	asthma	vitamins	vitamins	diet	0	2	2	2	0	1	0	0	2	0	0	1	0	0	0	1	1	1	1	0	0	1
Brown, Susan B.; Reeves, Katherine W.; Bertone-Johnson, Elizabeth R.	Maternal folate exposure in pregnancy and childhood asthma and allergy: a systematic review	Nutrition Reviews	Jan 2014	72	1	55-64	eng	systematic review	wheeze	asthma	vitamins	vitamins	diet	0	2	2	2	0	1	0	0	2	0	0	1	0	0	0	1	1	1	1	0	0	1
Brunekreef, B; Forsberg, B	Epidemiological evidence of effects of coarse airborne particles on health	The European respiratory journal	Aug 2005	26	2	309-318	eng	systematic review	asthma	asthma	outdoor air pollution	outdoor air pollution	pollution	0	2	0	0	0	1	0	0	1	3	0	1	0	1	0	1	1	0	0	0	0	0
Bungum, Helle Folge; Vestergaard, Christian; Knudsen, Ulla Breth	Endometriosis and type 1 allergies/immediate type hypersensitivity: a systematic review	European Journal of Obstetrics, Gynecology, and Reproductive Biology	Aug 2014	179		209-215	eng	systematic review	asthma	asthma	endometriosis	comorbidity	comorbidity	0	1	1	0	1	1	1	1	1	0	0	1	1	1	0	1	1	1	1	1	0	1
Burke, Hannah; Leonardi-Bee, Jo; Hashim, Ahmed; Pine-Abata, Hembadoon; Chen, Yilu; Cook, Derek G; Britton, John R; McKeever, Tricia M	Prenatal and passive smoke exposure and incidence of asthma and wheeze: systematic review and meta-analysis	Pediatrics	Apr 2012	129	4	735-744	eng	systematic review + meta-analysis	asthma	asthma	smoking	smoking	pollution	1	1	1	1	1	1	1	1	1	1	0	1	1	1	1	1	1	1	1	1	1	1
Burke, Hannah; Leonardi-Bee, Jo; Hashim, Ahmed; Pine-Abata, Hembadoon; Chen, Yilu; Cook, Derek G; Britton, John R; McKeever, Tricia M	Prenatal and passive smoke exposure and incidence of asthma and wheeze: systematic review and meta-analysis	Pediatrics	Apr 2012	129	4	735-744	eng	systematic review + meta-analysis	wheeze	asthma	smoking	smoking	pollution	1	1	1	1	1	1	1	1	1	1	0	1	1	1	1	1	1	1	1	1	1	1
Burton, Clare M.; Crook, Brian; Scaife, Helena; Evans, Gareth S.; Barber, Christopher M.	Systematic review of respiratory outbreaks associated with exposure to water-based metalworking fluids	The Annals of Occupational Hygiene	May 2012	56	4	374-388	eng	systematic review	occ.asthma	asthma	occupational exposure	occupational	allergens	0	2	1	0	0	1	0	0	1	3	0	1	1	1	0	1	1	0	0	0	0	1
Cabieses, Báltica; Uphoff, Eleonora; Pinart, Mariona; Antó, Josep Maria; Wright, John	A systematic review on the development of asthma and allergic diseases in relation to international immigration: the leading role of the environment confirmed	PloS One	2014	9	8	e105347	eng	systematic review + meta-analysis	asthma	asthma	migration	migration	genetic	1	0	0	0	0	1	1	1	1	0	0	1	1	0	0	1	1	1	1	1	1	1
Cabieses, Báltica; Uphoff, Eleonora; Pinart, Mariona; Antó, Josep Maria; Wright, John	A systematic review on the development of asthma and allergic diseases in relation to international immigration: the leading role of the environment confirmed	PloS One	2014	9	8	e105347	eng	systematic review + meta-analysis	wheeze	asthma	migration	migration	genetic	1	0	0	0	0	1	1	1	1	0	0	1	1	0	0	1	1	1	1	1	1	1
Camilo, Daniella Fernandes; Ribeiro, José Dirceu; Toro, Adyleia Dalbo Contrera; Baracat, Emilio Carlos Elias; Barros Filho, Antonio Azevedo	Obesity and asthma: association or coincidence?	Jornal de pediatria	2010 Jan-Feb	86	1	6-14	por	systematic review	asthma	asthma	obesity	obesity	obesity	0	2	0	0	0	1	0	0	2	0	0	1	2	1	2	1	1	1	1	0	0	2
Canova, Cristina; Jarvis, Deborah; Walker, Samantha; Cullinan, Paul	Systematic review of the effects of domestic paints on asthma related symptoms in people with or without asthma	The Journal of Asthma: Official Journal of the Association for the Care of Asthma	Dec 2013	50	10	1020-1030	eng	systematic review	asthma	asthma	indoor air pollution	indoor air pollution	pollution	0	2	0	0	1	1	1	1	1	3	0	1	0	0	1	1	1	1	1	0	0	1
Canova, Cristina; Jarvis, Deborah; Walker, Samantha; Cullinan, Paul	Systematic review of the effects of domestic paints on asthma related symptoms in people with or without asthma	The Journal of Asthma: Official Journal of the Association for the Care of Asthma	Dec 2013	50	10	1020-1030	eng	systematic review	wheeze	asthma	indoor air pollution	indoor air pollution	pollution	0	2	0	0	1	1	1	1	1	3	0	1	0	0	1	1	1	1	1	0	0	1
Cardwell, Chris R; Shields, Mike D; Carson, Dennis J; Patterson, Chris C	A meta-analysis of the association between childhood type 1 diabetes and atopic disease	Diabetes care	Sep 2003	26	9	2568-2574	eng	systematic review + meta-analysis	asthma	asthma	comorbidity	comorbidity	comorbidity	0	1	1	1	1	1	1	1	1	1	0	1	1	1	1	1	1	1	1	1	1	1
Carlsen, K H	[Physical activity and respiratory tract diseases asthma and allergy]	Tidsskrift for den Norske lægeforening: tidsskrift for praktisk medicin, ny række	Nov 10, 2000	120	27	3305-3309	nor	systematic review	asthma	asthma	physical activity	physical activity	obesity	0	2	2	2	0	1	2	0	2	2	2	2	2	2	2	2	2	2	2	2	2	2
Chatkin, Moema N; Menezes, Ana Maria B	[The association between low birthweight and asthma: a systematic literature review]	Revista panamericana de salud pública = Pan American journal of public health	Feb 2005	17	2	102-109	por	systematic review	asthma	asthma	birth weight	birth weight	obesity	0	2	0	0	0	1	0	0	2	0	0	1	0	1	1	0	1	0	0	0	0	0
Chatkin, Moema N; Menezes, Ana Maria B	[The association between low birthweight and asthma: a systematic literature review]	Revista panamericana de salud pública = Pan American journal of public health	Feb 2005	17	2	102-109	por	systematic review	wheeze	asthma	birth weight	birth weight	obesity	0	2	0	0	0	1	0	0	2	0	0	1	0	1	1	0	1	0	0	0	0	0
Che, Zhen; Zhu, Xiaoxia; Yao, Cijiang; Liu, Ying; Chen, Yanyan; Cao, Jiyu; Liang, Chunmei; Lu, Youjin	The association between the C-509T and T869C polymorphisms of TGF-β1 gene and the risk of asthma: a meta-analysis	Human Immunology	Feb 2014	75	2	141-150	eng	systematic review + meta-analysis	asthma	asthma	genetic	genetic	genetic	0	2	0	0	0	1	1	1	1	1	0	1	1	1	0	1	1	1	1	1	1	0
Chen, Chih-Mei; Tischer, Christina; Schnappinger, Markus; Heinrich, Joachim	The role of cats and dogs in asthma and allergy--a systematic review	International journal of hygiene and environmental health	Jan 2010	213	1	1-31	eng	systematic review	asthma	asthma	pets	pets	allergens	0	2	0	0	0	1	0	0	1	3	0	1	1	0	0	1	1	1	1	1	0	0
Chen, Chih-Mei; Tischer, Christina; Schnappinger, Markus; Heinrich, Joachim	The role of cats and dogs in asthma and allergy--a systematic review	International journal of hygiene and environmental health	Jan 2010	213	1	1-31	eng	systematic review	wheeze	asthma	pets	pets	allergens	0	2	0	0	0	1	0	0	1	3	0	1	1	0	0	1	1	1	1	1	0	0
Chen, Suzan	Association between the TLR4 +896A>G (Asp299Gly) polymorphism and asthma: a systematic review and meta-analysis	The Journal of asthma: official journal of the Association for the Care of Asthma	Dec 2012	49	10	999-1003	eng	systematic review + meta-analysis	asthma	asthma	genetic	genetic	genetic	0	1	1	0	0	1	0	0	1	1	0	1	1	1	0	1	2	1	1	1	1	1
Chen, Y C; Dong, G H; Lin, K C; Lee, Y L	Gender difference of childhood overweight and obesity in predicting the risk of incident asthma: a systematic review and meta-analysis	Obesity reviews: an official journal of the International Association for the Study of Obesity	Mar 2013	14	3	222-231	eng	systematic review + meta-analysis	asthma	asthma	obesity	obesity	obesity	0	1	0	0	0	1	1	1	1	1	0	1	0	1	0	1	1	1	1	1	1	1
Chen, Y C; Dong, G H; Lin, K C; Lee, Y L	Gender difference of childhood overweight and obesity in predicting the risk of incident asthma: a systematic review and meta-analysis	Obesity reviews: an official journal of the International Association for the Study of Obesity	Mar 2013	14	3	222-231	eng	systematic review + meta-analysis	asthma	asthma	sex	sex	sex	0	1	0	0	0	1	1	1	1	1	0	1	0	1	0	1	1	1	1	1	1	1
Cheng, Daye; Hao, Yiwen; Zhou, Wenling; Ma, Yiran	The relationship between interleukin-18 polymorphisms and allergic disease: a meta-analysis	BioMed Research International	2014	2014		290687	eng	systematic review + meta-analysis	asthma	asthma	genetic	genetic	genetic	0	2	0	0	0	1	0	0	1	1	0	1	1	1	0	1	1	1	1	1	1	1
Chida, Yoichi; Hamer, Mark; Steptoe, Andrew	A bidirectional relationship between psychosocial factors and atopic disorders: a systematic review and meta-analysis	Psychosomatic Medicine	Jan 2008	70	1	102-116	eng	systematic review + meta-analysis	asthma	asthma	psychological/psychosocial	psyche	psyche	0	1	1	0	1	1	1	1	1	1	0	1	1	1	0	1	1	1	1	1	1	0
Cho, Sang Heon; Park, Heung Woo; Rosenberg, Daniel M	The current status of asthma in Korea	Journal of Korean medical science	Apr 2006	21	2	181-187	eng	systematic review	asthma	asthma	prevalence/incidence	prevalence/incidence	descriptive	0	2	2	2	0	1	0	0	2	3	0	1	0	1	1	0	1	0	0	0	0	0
Christesen, Henrik T; Elvander, Claes; Lamont, Ronald F; Jørgensen, Jan S	The impact of vitamin D in pregnancy on extraskeletal health in children: a systematic review	Acta obstetricia et gynecologica Scandinavica	Dec 2012	91	12	1368-1380	eng	systematic review	asthma	asthma	vitamins	vitamins	diet	0	2	0	0	0	1	2	1	2	2	0	1	1	1	0	1	1	1	1	0	0	1
Christesen, Henrik T; Elvander, Claes; Lamont, Ronald F; Jørgensen, Jan S	The impact of vitamin D in pregnancy on extraskeletal health in children: a systematic review	Acta obstetricia et gynecologica Scandinavica	Dec 2012	91	12	1368-1380	eng	systematic review	wheeze	asthma	vitamins	vitamins	diet	0	2	0	0	0	1	2	1	2	2	0	1	1	1	0	1	1	1	1	0	0	1
Clougherty, Jane E	A growing role for gender analysis in air pollution epidemiology	Environmental health perspectives	Feb 2010	118	2	167-176	eng	systematic review	asthma	asthma	outdoor air pollution	outdoor air pollution	pollution	0	2	0	0	0	1	0	0	1	3	0	1	0	0	0	1	1	0	0	0	0	1
Clougherty, Jane E	A growing role for gender analysis in air pollution epidemiology	Environmental health perspectives	Feb 2010	118	2	167-176	eng	systematic review	asthma	asthma	sex	sex	sex	0	2	0	0	0	1	0	0	1	3	0	1	0	0	0	1	1	0	0	0	0	1
Clougherty, Jane E	A growing role for gender analysis in air pollution epidemiology	Environmental health perspectives	Feb 2010	118	2	167-176	eng	systematic review	wheeze	asthma	outdoor air pollution	outdoor air pollution	pollution	0	2	0	0	0	1	0	0	1	3	0	1	0	0	0	1	1	0	0	0	0	1
Clougherty, Jane E	A growing role for gender analysis in air pollution epidemiology	Environmental health perspectives	Feb 2010	118	2	167-176	eng	systematic review	wheeze	asthma	sex	sex	sex	0	2	0	0	0	1	0	0	1	3	0	1	0	0	0	1	1	0	0	0	0	1
Contopoulos-Ioannidis, Despina G; Kouri, Ioanna N; Ioannidis, John P A	Genetic predisposition to asthma and atopy	Respiration; international review of thoracic diseases	2007	74	1	8-12	eng	systematic review	asthma	asthma	genetic	genetic	genetic	0	2	0	0	0	1	0	0	1	3	0	2	2	1	0	0	1	0	0	1	0	0
Contopoulos-Ioannidis, Despina G; Manoli, Eleni N; Ioannidis, John P A	Meta-analysis of the association of beta2-adrenergic receptor polymorphisms with asthma phenotypes	The Journal of allergy and clinical immunology	May 2005	115	5	963-972	eng	systematic review + meta-analysis	asthma	asthma	genetic	genetic	genetic	0	2	0	0	0	1	0	0	1	1	0	1	1	0	0	0	1	1	1	1	1	0
Cook, D G; Strachan, D P	Health effects of passive smoking-10: Summary of effects of parental smoking on the respiratory health of children and implications for research	Thorax	Apr 1999	54	4	357-366	eng	systematic review	asthma	asthma	smoking	smoking	pollution	0	2	1	0	0	0	0	0	2	2	0	1	0	1	0	1	1	1	1	1	1	1
Cook, D G; Strachan, D P	Health effects of passive smoking-10: Summary of effects of parental smoking on the respiratory health of children and implications for research	Thorax	Apr 1999	54	4	357-366	eng	systematic review	wheeze	asthma	smoking	smoking	pollution	0	2	1	0	0	0	0	0	2	2	0	1	0	1	0	1	1	1	1	1	1	1
Cook, D. G; Strachan, D. P	Health effects of passive smoking. 3. Parental smoking and prevalence of respiratory symptoms and asthma in school age children.	Thorax	1997	52	12	1081	eng	systematic review + meta-analysis	asthma	asthma	smoking	smoking	pollution	0	2	1	1	1	1	0	0	1	1	0	1	0	1	1	1	1	1	1	1	1	1
Cook, D. G; Strachan, D. P	Health effects of passive smoking. 3. Parental smoking and prevalence of respiratory symptoms and asthma in school age children.	Thorax	1997	52	12	1081	eng	systematic review + meta-analysis	wheeze	asthma	smoking	smoking	pollution	0	2	1	1	1	1	0	0	1	1	0	1	0	1	1	1	1	1	1	1	1	1
Crider, Krista S.; Cordero, Amy M.; Qi, Yan Ping; Mulinare, Joseph; Dowling, Nicole F.; Berry, Robert J.	Prenatal folic acid and risk of asthma in children: a systematic review and meta-analysis	The American Journal of Clinical Nutrition	Nov 2013	98	5	1272-1281	eng	systematic review + meta-analysis	asthma	asthma	vitamins	vitamins	diet	0	1	1	1	0	1	1	1	1	1	0	1	1	1	1	1	1	1	1	1	1	1
Crider, Krista S.; Cordero, Amy M.; Qi, Yan Ping; Mulinare, Joseph; Dowling, Nicole F.; Berry, Robert J.	Prenatal folic acid and risk of asthma in children: a systematic review and meta-analysis	The American Journal of Clinical Nutrition	Nov 2013	98	5	1272-1281	eng	systematic review + meta-analysis	wheeze	asthma	vitamins	vitamins	diet	0	1	1	1	0	1	1	1	1	1	0	1	1	1	1	1	1	1	1	1	1	1
Cruz, A A; Popov, T; Pawankar, R; Annesi-Maesano, I; Fokkens, W; Kemp, J; Ohta, K; Price, D; Bousquet, J; ARIA Initiative Scientific Committee	Common characteristics of upper and lower airways in rhinitis and asthma: ARIA update, in collaboration with GA(2)LEN	Allergy	2007	62 Suppl 84		1-41	eng	systematic review	asthma	asthma	comorbidity	comorbidity	comorbidity	0	2	0	0	0	1	2	0	2	2	0	1	0	0	0	1	1	0	0	0	0	1
Cruz, A A; Popov, T; Pawankar, R; Annesi-Maesano, I; Fokkens, W; Kemp, J; Ohta, K; Price, D; Bousquet, J; ARIA Initiative Scientific Committee	Common characteristics of upper and lower airways in rhinitis and asthma: ARIA update, in collaboration with GA(2)LEN	Allergy	2007	62 Suppl 84		1-41	eng	systematic review	asthma	asthma	prevalence/incidence	prevalence/incidence	descriptive	0	2	0	0	0	1	2	0	2	2	0	1	0	0	0	1	1	0	0	0	0	1
Cui, Lin; Jia, Jing; Ma, Chun-Fen; Li, Su-Yun; Wang, You-Ping; Guo, Xiao-Min; Li, Qiang; Yu, Hai-Bin; Liu, Wei-Hong; Gao, Lin-Bo	IL-13 polymorphisms contribute to the risk of asthma: a meta-analysis	Clinical biochemistry	Mar 2012	45	4-5	285-288	eng	systematic review + meta-analysis	asthma	asthma	genetic	genetic	genetic	0	2	1	0	0	1	1	1	1	1	0	1	1	1	0	1	2	1	1	1	1	1
Daisey, J. M.; Angell, W. J.; Apte, M. G.	Indoor air quality, ventilation and health symptoms in schools: an analysis of existing information	Indoor Air	Mar 2003	13	1	53-64	eng	systematic review	asthma	asthma	indoor air pollution	indoor air pollution	pollution	0	2	1	1	0	0	0	0	2	3	0	2	2	1	1	0	1	0	0	0	0	1
Dangour, Alan D; Lock, Karen; Hayter, Arabella; Aikenhead, Andrea; Allen, Elizabeth; Uauy, Ricardo	Nutrition-related health effects of organic foods: a systematic review	The American journal of clinical nutrition	Jul 2010	92	1	203-210	eng	systematic review	wheeze	asthma	diet	diet	diet	2	0	1	0	1	1	1	1	1	2	0	1	1	1	0	1	1	1	1	1	0	1
Dawson, A P	Asthma in the Australian Indigenous population: a review of the evidence	Rural and remote health	2004 Jan-Mar	4	1	238	eng	systematic review	asthma	asthma	prevalence/incidence	prevalence/incidence	descriptive	0	0	1	1	0	1	1	1	2	3	0	1	0	1	1	1	1	1	1	0	0	0
Demicheli, V.; Jefferson, T.; Rivetti, A.; Price, D.	Vaccines for measles, mumps and rubella in children	The Cochrane Database of Systematic Reviews	2005		4	CD004407	eng	systematic review	asthma	asthma	vaccination	vaccination	microbes	0	1	1	1	1	1	1	1	1	0	0	1	1	1	1	1	1	1	1	1	0	1
Demicheli, Vittorio; Rivetti, Alessandro; Debalini, Maria Grazia; Di Pietrantonj, Carlo	Vaccines for measles, mumps and rubella in children	The Cochrane database of systematic reviews	2012	2		CD004407	eng	systematic review	asthma	asthma	vaccination	vaccination	microbes	0	1	1	1	1	1	1	1	1	0	0	1	1	1	1	1	1	1	1	1	0	1
Denham, Samuel; Koppelman, Gerard H.; Blakey, John; Wjst, Matthias; Ferreira, Manuel A.; Hall, Ian P.; Sayers, Ian	Meta-analysis of genome-wide linkage studies of asthma and related traits	Respiratory Research	2008	9		38	eng	systematic review + meta-analysis	asthma	asthma	genetic	genetic	genetic	0	2	0	0	0	1	0	0	1	2	0	1	2	0	0	1	1	1	1	1	0	1
Díaz Angulo, Sara; Szram, Joanna; Welch, Jenny; Cannon, Julie; Cullinan, Paul	Occupational asthma in antibiotic manufacturing workers: case reports and systematic review	Journal of allergy	2011	2011		365683	eng	systematic review	occ.asthma	asthma	occupational exposure	occupational	allergens	0	2	0	0	0	1	0	0	1	3	0	1	1	1	0	1	1	0	0	0	0	0
Díaz Angulo, Sara; Szram, Joanna; Welch, Jenny; Cannon, Julie; Cullinan, Paul	Occupational asthma in antibiotic manufacturing workers: case reports and systematic review	Journal of allergy	2011	2011		365683	eng	systematic review	occ.asthma	asthma	prevalence/incidence	prevalence/incidence	descriptive	0	2	0	0	0	1	0	0	1	3	0	1	1	1	0	1	1	0	0	0	0	0
DiFranza, J R; Lew, R A	Morbidity and mortality in children associated with the use of tobacco products by other people	Pediatrics	Apr 1996	97	4	560-568	eng	systematic review + meta-analysis	asthma	asthma	smoking	smoking	pollution	0	2	2	0	0	1	0	0	1	1	0	2	2	2	2	0	1	1	1	1	1	1
DiFranza, J R; Lew, R A	Morbidity and mortality in children associated with the use of tobacco products by other people	Pediatrics	Apr 1996	97	4	560-568	eng	systematic review + meta-analysis	wheeze	asthma	smoking	smoking	pollution	0	2	2	0	0	1	0	0	1	1	0	2	2	2	2	0	1	1	1	1	1	1
Ding, Qun-Li; Sun, Shi-Fang; Cao, Chao; Deng, Zai-Chun	Association between angiotensin-converting enzyme I/D polymorphism and asthma risk: a meta-analysis involving 11,897 subjects	The Journal of asthma: official journal of the Association for the Care of Asthma	Aug 2012	49	6	557-562	eng	systematic review + meta-analysis	asthma	asthma	genetic	genetic	genetic	0	2	1	0	1	1	0	0	1	1	0	1	1	1	0	1	1	1	1	1	1	1
Dogaru, Cristian M; Nyffenegger, Denise; Pescatore, Aniña M; Spycher, Ben D; Kuehni, Claudia E	Breastfeeding and childhood asthma: systematic review and meta-analysis	American journal of epidemiology	May 15, 2014	179	10	1153-1167	eng	systematic review + meta-analysis	asthma	asthma	breastfeeding	breastfeeding	diet	0	2	1	0	0	1	1	1	1	0	0	1	1	1	0	1	1	1	1	1	0	1
Dogaru, Cristian M; Nyffenegger, Denise; Pescatore, Aniña M; Spycher, Ben D; Kuehni, Claudia E	Breastfeeding and childhood asthma: systematic review and meta-analysis	American journal of epidemiology	May 15, 2014	179	10	1153-1167	eng	systematic review + meta-analysis	wheeze	asthma	breastfeeding	breastfeeding	diet	0	2	1	0	0	1	1	1	1	0	0	1	1	1	0	1	1	1	1	1	0	1
Doust, Emma; Ayres, Jon G.; Devereux, Graham; Dick, Finlay; Crawford, Joanne O.; Cowie, Hilary; Dixon, Ken	Is pesticide exposure a cause of obstructive airways disease?	European Respiratory Review: An Official Journal of the European Respiratory Society	Jun 2014	23	132	180-192	eng	systematic review	asthma	asthma	chemicals	chemicals	pollution	2	1	1	2	0	1	1	1	1	1	0	1	1	1	0	1	1	1	1	0	0	1
Doust, Emma; Ayres, Jon G.; Devereux, Graham; Dick, Finlay; Crawford, Joanne O.; Cowie, Hilary; Dixon, Ken	Is pesticide exposure a cause of obstructive airways disease?	European Respiratory Review: An Official Journal of the European Respiratory Society	Jun 2014	23	132	180-192	eng	systematic review	wheeze	asthma	chemicals	chemicals	pollution	2	1	1	2	0	1	1	1	1	1	0	1	1	1	0	1	1	1	1	0	0	1
Dreier, Julie Werenberg; Andersen, Anne-Marie Nybo; Berg-Beckhoff, Gabriele	Systematic review and meta-analyses: fever in pregnancy and health impacts in the offspring	Pediatrics	Mar 2014	133	3	e674-688	eng	systematic review + meta-analysis	asthma	asthma	infections	infections	microbes	0	0	1	0	0	1	1	1	1	0	0	1		1	0	1	1	1	1	1	1	1
Dreier, Julie Werenberg; Andersen, Anne-Marie Nybo; Berg-Beckhoff, Gabriele	Systematic review and meta-analyses: fever in pregnancy and health impacts in the offspring	Pediatrics	Mar 2014	133	3	e674-688	eng	systematic review + meta-analysis	wheeze	asthma	infections	infections	microbes	0	0	1	0	0	1	1	1	1	0	0	1		1	0	1	1	1	1	1	1	1
Drysdale, Simon B; Milner, Anthony D; Greenough, Anne	Respiratory syncytial virus infection and chronic respiratory morbidity - is there a functional or genetic predisposition?	Acta paediatrica (Oslo, Norway: 1992)	Nov 2012	101	11	1114-1120	eng	systematic review	asthma	asthma	infections	infections	microbes	0	2	0	0	0	1	0	0	2	2	0	1	0	1	2	0	1	0	0	0	0	1
Drysdale, Simon B; Milner, Anthony D; Greenough, Anne	Respiratory syncytial virus infection and chronic respiratory morbidity - is there a functional or genetic predisposition?	Acta paediatrica (Oslo, Norway: 1992)	Nov 2012	101	11	1114-1120	eng	systematic review	wheeze	asthma	gene-environment interaction	gene-environment interaction	genetic	0	2	0	0	0	1	0	0	2	2	0	1	0	1	2	0	1	0	0	0	0	1
Drysdale, Simon B; Milner, Anthony D; Greenough, Anne	Respiratory syncytial virus infection and chronic respiratory morbidity - is there a functional or genetic predisposition?	Acta paediatrica (Oslo, Norway: 1992)	Nov 2012	101	11	1114-1120	eng	systematic review	wheeze	asthma	infections	infections	microbes	0	2	0	0	0	1	0	0	2	2	0	1	0	1	2	0	1	0	0	0	0	1
Egan, Kathryn B.; Ettinger, Adrienne S.; Bracken, Michael B.	Childhood body mass index and subsequent physician-diagnosed asthma: a systematic review and meta-analysis of prospective cohort studies	BMC pediatrics	2013	13		121	eng	systematic review + meta-analysis	asthma	asthma	obesity	obesity	obesity	0	0	1	0	1	1	1	1	1	1	0	1	0	1	0	1	1	1	1	1	1	1
Egan, Kathryn B.; Ettinger, Adrienne S.; Bracken, Michael B.	Childhood body mass index and subsequent physician-diagnosed asthma: a systematic review and meta-analysis of prospective cohort studies	BMC pediatrics	2013	13		121	eng	systematic review + meta-analysis	asthma	asthma	sex	sex	sex	0	0	1	0	1	1	1	1	1	1	0	1	0	1	0	1	1	1	1	1	1	1
Eijkemans, Marianne; Mommers, Monique; Draaisma, Jos M Th; Thijs, Carel; Prins, Martin H	Physical activity and asthma: a systematic review and meta-analysis	PloS one	2012	7	12	e50775	eng	systematic review + meta-analysis	asthma	asthma	physical activity	physical activity	obesity	0	1	0	0	0	1	1	1	1	0	0	1	1	1	0	1	1	1	1	1	0	1
Eijkemans, Marianne; Mommers, Monique; Draaisma, Jos M Th; Thijs, Carel; Prins, Martin H	Physical activity and asthma: a systematic review and meta-analysis	PloS one	2012	7	12	e50775	eng	systematic review + meta-analysis	wheeze	asthma	physical activity	physical activity	obesity	0	1	0	0	0	1	1	1	1	0	0	1	1	1	0	1	1	1	1	1	0	1
Elazab, Nancy; Mendy, Angelico; Gasana, Janvier; Vieira, Edgar R.; Quizon, Annabelle; Forno, Erick	Probiotic administration in early life, atopy, and asthma: a meta-analysis of clinical trials	Pediatrics	Sep 2013	132	3	e666-676	eng	systematic review + meta-analysis	asthma	asthma	pre-/probiotics	pre-/probiotics	microbes	1	1	1	0	1	1	1	1	1	1	0	1	1	1	0	1	1	1	1	1	1	1
Elazab, Nancy; Mendy, Angelico; Gasana, Janvier; Vieira, Edgar R.; Quizon, Annabelle; Forno, Erick	Probiotic administration in early life, atopy, and asthma: a meta-analysis of clinical trials	Pediatrics	Sep 2013	132	3	e666-676	eng	systematic review + meta-analysis	wheeze	asthma	pre-/probiotics	pre-/probiotics	microbes	1	1	1	0	1	1	1	1	1	1	0	1	1	1	0	1	1	1	1	1	1	1
El-Zein, Mariam; Parent, Marie-Elise; Benedetti, Andrea; Rousseau, Marie-Claude	Does BCG vaccination protect against the development of childhood asthma? A systematic review and meta-analysis of epidemiological studies	International journal of epidemiology	Apr 2010	39	2	469-486	eng	systematic review + meta-analysis	asthma	asthma	vaccination	vaccination	microbes	0	2	1	1	1	1	1	1	1	1	0	1	1	1	1	1	1	1	1	1	1	1
El-Zein, Mariam; Parent, Marie-Elise; Benedetti, Andrea; Rousseau, Marie-Claude	Does BCG vaccination protect against the development of childhood asthma? A systematic review and meta-analysis of epidemiological studies	International journal of epidemiology	Apr 2010	39	2	469-486	eng	systematic review + meta-analysis	wheeze	asthma	vaccination	vaccination	microbes	0	2	1	1	1	1	1	1	1	1	0	1	1	1	1	1	1	1	1	1	1	1
Eneli, I U; Skybo, T; Camargo, C A	Weight loss and asthma: a systematic review	Thorax	Aug 2008	63	8	671-676	eng	systematic review	asthma	asthma	obesity	obesity	obesity	0	2	1	1	0	1	0	0	1	3	0	1	1	1	1	0	1	0	0	0	0	1
Eneli, I U; Skybo, T; Camargo, C A	Weight loss and asthma: a systematic review	Thorax	Aug 2008	63	8	671-676	eng	systematic review	wheeze	asthma	obesity	obesity	obesity	0	2	1	1	0	1	0	0	1	3	0	1	1	1	1	0	1	0	0	0	0	1
Entezari, A; Mehrabi, Y; Varesvazirian, M; Pourpak, Z; Moin, M	A systematic review of recent asthma symptom surveys in Iranian children	Chronic respiratory disease	2009	6	2	109-114	eng	systematic review + meta-analysis	wheeze	asthma	prevalence/incidence	prevalence/incidence	descriptive	0	2	1	1	0	1	0	0	1	3	0	1	0	1	1	1	1	1	1	1	0	0
Etminan, Mahyar; Sadatsafavi, Mohsen; Jafari, Siavash; Doyle-Waters, Mimi; Aminzadeh, Kevin; Fitzgerald, J Mark	Acetaminophen use and the risk of asthma in children and adults: a systematic review and metaanalysis	Chest	Nov 2009	136	5	1316-1323	eng	systematic review + meta-analysis	asthma	asthma	medication	medication	medication	0	2	1	1	0	1	1	1	1	1	0	1	1	1	1	1	1	1	1	1	1	1
Etminan, Mahyar; Sadatsafavi, Mohsen; Jafari, Siavash; Doyle-Waters, Mimi; Aminzadeh, Kevin; Fitzgerald, J Mark	Acetaminophen use and the risk of asthma in children and adults: a systematic review and metaanalysis	Chest	Nov 2009	136	5	1316-1323	eng	systematic review + meta-analysis	wheeze	asthma	medication	medication	medication	0	2	1	1	0	1	1	1	1	1	0	1	1	1	1	1	1	1	1	1	1	1
Eyers, S; Weatherall, M; Jefferies, S; Beasley, R	Paracetamol in pregnancy and the risk of wheezing in offspring: a systematic review and meta-analysis	Clinical and experimental allergy: journal of the British Society for Allergy and Clinical Immunology	Apr 2011	41	4	482-489	eng	systematic review + meta-analysis	wheeze	asthma	medication	medication	medication	0	1	1	0	1	1	2	0	1	1	0	1	1	1	0	1	1	1	1	1	1	0
Fang, Qiaoqiao; Wang, Furu; Zhao, Deyu	Association between regulated upon activation, normal T cells expressed and secreted (RANTES) -28C/G polymorphism and asthma risk--a meta-analysis	International Journal of Medical Sciences	2010	7	1	55-61	eng	systematic review + meta-analysis	asthma	asthma	genetic	genetic	genetic	0	1	1	0	0	1	0	0	1	1	0	1	1	1	0	0	1	1	1	1	1	1
Favarato, Graziella; Anderson, H. Ross; Atkinson, Richard; Fuller, Gary; Mills, Inga; Walton, Heather	Traffic-related pollution and asthma prevalence in children. Quantification of associations with nitrogen dioxide	Air Quality, Atmosphere, & Health	2014	7	4	459-466	ENG	systematic review + meta-analysis	asthma	asthma	outdoor air pollution	outdoor air pollution	pollution	0	1	0	0	0	1	0	0	1	1	0	1	1	1	0	1	1	1	1	1	1	1
Favarato, Graziella; Anderson, H. Ross; Atkinson, Richard; Fuller, Gary; Mills, Inga; Walton, Heather	Traffic-related pollution and asthma prevalence in children. Quantification of associations with nitrogen dioxide	Air Quality, Atmosphere, & Health	2014	7	4	459-466	ENG	systematic review + meta-analysis	wheeze	asthma	outdoor air pollution	outdoor air pollution	pollution	0	1	0	0	0	1	0	0	1	1	0	1	1	1	0	1	1	1	1	1	1	1
Fisk, W. J; Lei-Gomez, Q.; Mendell, M. J	Meta-analyses of the associations of respiratory health effects with dampness and mold in homes	Indoor air	2007	17	4	284–296	eng	systematic review + meta-analysis	asthma	asthma	dampness/molds	dampness	microbes	0	2	0	0	0	1	0	0	1	1	0	1	2	0	0	0	1	1	1	1	1	1
Fisk, W. J; Lei-Gomez, Q.; Mendell, M. J	Meta-analyses of the associations of respiratory health effects with dampness and mold in homes	Indoor air	2007	17	4	284–296	eng	systematic review + meta-analysis	wheeze	asthma	dampness/molds	dampness	microbes	0	2	0	0	0	1	0	0	1	1	0	1	2	0	0	0	1	1	1	1	1	1
Flaherman, V; Rutherford, G W	A meta-analysis of the effect of high weight on asthma	Archives of disease in childhood	Apr 2006	91	4	334-339	eng	systematic review + meta-analysis	asthma	asthma	obesity	obesity	obesity	0	0	0	1	1	1	2	1	1	1	0	1	0	0	1	1	1	1	1	1	1	1
Flaherman, V; Rutherford, G W	A meta-analysis of the effect of high weight on asthma	Archives of disease in childhood	Apr 2006	91	4	334-339	eng	systematic review + meta-analysis	wheeze	asthma	obesity	obesity	obesity	0	0	0	1	1	1	2	1	1	1	0	1	0	0	1	1	1	1	1	1	1	1
Folletti, Ilenia; Zock, Jan-Paul; Moscato, Gianna; Siracusa, Andrea	Asthma and rhinitis in cleaning workers: a systematic review of epidemiological studies	The Journal of Asthma: Official Journal of the Association for the Care of Asthma	Feb 2014	51	1	18-28	eng	systematic review	asthma	asthma	occupational exposure	occupational	allergens	0	2	0	0	0	1	1	0	2	2	2	1	2	0	0	1	1	1	1	0	0	1
Forno, Erick; Young, Omar M.; Kumar, Rajesh; Simhan, Hyagriv; Celedón, Juan C.	Maternal Obesity in Pregnancy, Gestational Weight Gain, and Risk of Childhood Asthma	Pediatrics	August 1, 2014	134	2	e535-e546	eng	systematic review + meta-analysis	asthma	asthma	maternal body weight	maternal obesity	obesity	1	1	1	0	0	1	1	1	1	1	0	1	1	1	0	1	1	1	1	1	1	1
Forno, Erick; Young, Omar M.; Kumar, Rajesh; Simhan, Hyagriv; Celedón, Juan C.	Maternal Obesity in Pregnancy, Gestational Weight Gain, and Risk of Childhood Asthma	Pediatrics	August 1, 2014	134	2	e535-e546	eng	systematic review + meta-analysis	wheeze	asthma	maternal body weight	maternal obesity	obesity	1	1	1	0	0	1	1	1	1	1	0	1	1	1	0	1	1	1	1	1	1	1
Fuentes-Leonarte, Virginia; Tenías, José M; Ballester, Ferran	Levels of pollutants in indoor air and respiratory health in preschool children: a systematic review	Pediatric pulmonology	Mar 2009	44	3	231-243	eng	systematic review	asthma	asthma	indoor air pollution	indoor air pollution	pollution	0	2	0	0	0	1	0	0	1	3	0	1	0	1	0	0	1	1	1	1	0	0
Fuentes-Leonarte, Virginia; Tenías, José M; Ballester, Ferran	Levels of pollutants in indoor air and respiratory health in preschool children: a systematic review	Pediatric pulmonology	Mar 2009	44	3	231-243	eng	systematic review	wheeze	asthma	indoor air pollution	indoor air pollution	pollution	0	2	0	0	0	1	0	0	1	3	0	1	0	1	0	0	1	1	1	1	0	0
Galmiche, J P; Zerbib, F; Bruley des Varannes, S	Review article: respiratory manifestations of gastro-oesophageal reflux disease	Alimentary pharmacology & therapeutics	Mar 15, 2008	27	6	449-464	eng	systematic review	asthma	asthma	comorbidity	comorbidity	comorbidity	0	2	0	0	0	1	0	0	2	2	0	1	2	0	0	0	1	0	0	0	0	0
Gao, J	Association between polymorphism of tumour necrosis factor -308 gene promoter and asthma: a meta-analysis	Thorax	06/2006	61	6	466-471	eng	systematic review	asthma	asthma	genetic	genetic	genetic	0	2	1	0	1	1	0	0	1	1	0	1	1	1	0	1	1	1	1	1	1	1
Gao, Jinghong; Sun, Yunzong; Lu, Yaogui; Li, Liping	Impact of ambient humidity on child health: a systematic review	PloS One	2014	9	12	e112508	eng	systematic review	asthma	asthma	climate	climate	pollution	0	1	1	0	0	1	1	1	1	2	2	1	1	1	0	1	1	1	1	1	0	1
Gao, Jinghong; Sun, Yunzong; Lu, Yaogui; Li, Liping	Impact of ambient humidity on child health: a systematic review	PloS One	2014	9	12	e112508	eng	systematic review	wheeze	asthma	climate	climate	pollution	0	1	1	0	0	1	1	1	1	2	2	1	1	1	0	1	1	1	1	1	0	1
Gao, Jinming; Gao, Xiang; Li, Weijuan; Zhu, Yuanjue; Thompson, Philip J	Observational studies on the effect of dietary antioxidants on asthma: a meta-analysis	Respirology (Carlton, Vic.)	Jun 2008	13	4	528-536	eng	systematic review + meta-analysis	asthma	asthma	antioxidants	antioxidants	diet	0	2	0	0	1	1	0	0	1	1	0	1	1	1	0	1	1	1	1	1	1	1
Gao, Jinming; Gao, Xiang; Li, Weijuan; Zhu, Yuanjue; Thompson, Philip J	Observational studies on the effect of dietary antioxidants on asthma: a meta-analysis	Respirology (Carlton, Vic.)	Jun 2008	13	4	528-536	eng	systematic review + meta-analysis	wheeze	asthma	antioxidants	antioxidants	diet	0	2	0	0	1	1	0	0	1	1	0	1	1	1	0	1	1	1	1	1	1	1
Garcia-Marcos, L; Castro-Rodriguez, J A; Weinmayr, G; Panagiotakos, D B; Priftis, K N; Nagel, G	Influence of Mediterranean diet on asthma in children: a systematic review and meta-analysis	Pediatric allergy and immunology: official publication of the European Society of Pediatric Allergy and Immunology	Jun 2013	24	4	330-338	eng	systematic review + meta-analysis	asthma	asthma	diet	diet	diet	0	1	1	1	1	1	0	0	1	0	0	1	1	1	1	1	1	1	1	1	0	1
Gasana, Janvier; Dillikar, Deepa; Mendy, Angelico; Forno, Erick; Ramos Vieira, Edgar	Motor vehicle air pollution and asthma in children: a meta-analysis	Environmental research	Aug 2012	117		36-45	eng	systematic review + meta-analysis	asthma	asthma	outdoor air pollution	outdoor air pollution	pollution	0	2	1	0	0	1	1	1	1	0	0	1	1	1	0	1	1	1	1	1	0	1
Gasana, Janvier; Dillikar, Deepa; Mendy, Angelico; Forno, Erick; Ramos Vieira, Edgar	Motor vehicle air pollution and asthma in children: a meta-analysis	Environmental research	Aug 2012	117		36-45	eng	systematic review + meta-analysis	wheeze	asthma	outdoor air pollution	outdoor air pollution	pollution	0	2	1	0	0	1	1	1	1	0	0	1	1	1	0	1	1	1	1	1	0	1
Gascon, Mireia; Morales, Eva; Sunyer, Jordi; Vrijheid, Martine	Effects of persistent organic pollutants on the developing respiratory and immune systems: a systematic review	Environment international	Feb 2013	52		51-65	eng	systematic review	asthma	asthma	chemicals	chemicals	pollution	0	1	1	0	0	1	0	0	1	0	0	1	1	1	0	1	1	1	1	1	0	0
Gascon, Mireia; Morales, Eva; Sunyer, Jordi; Vrijheid, Martine	Effects of persistent organic pollutants on the developing respiratory and immune systems: a systematic review	Environment international	Feb 2013	52		51-65	eng	systematic review	wheeze	asthma	chemicals	chemicals	pollution	0	1	1	0	0	1	0	0	1	0	0	1	1	1	0	1	1	1	1	1	0	0
Gdalevich, M; Mimouni, D; Mimouni, M	Breast-feeding and the risk of bronchial asthma in childhood: a systematic review with meta-analysis of prospective studies	The Journal of pediatrics	Aug 2001	139	2	261-266	eng	systematic review + meta-analysis	asthma	asthma	breastfeeding	breastfeeding	diet	0	0	0	0	0	1	1	1	1	1	0	1	1	0	0	1	1	1	1	1	1	0
Gdalevich, M; Mimouni, D; Mimouni, M	Breast-feeding and the risk of bronchial asthma in childhood: a systematic review with meta-analysis of prospective studies	The Journal of pediatrics	Aug 2001	139	2	261-266	eng	systematic review + meta-analysis	wheeze	asthma	breastfeeding	breastfeeding	diet	0	0	0	0	0	1	1	1	1	1	0	1	1	0	0	1	1	1	1	1	1	0
Genuneit, Jon	Exposure to farming environments in childhood and asthma and wheeze in rural populations: a systematic review with meta-analysis	Pediatric Allergy and Immunology	Sep 2012	23	6	509-518	eng	systematic review + meta-analysis	asthma	asthma	farming	microbes	microbes	0	0	0	0	1	1	1	1	1	1	0	1	0	1	0	1	1	1	1	1	1	0
Genuneit, Jon	Exposure to farming environments in childhood and asthma and wheeze in rural populations: a systematic review with meta-analysis	Pediatric Allergy and Immunology	Sep 2012	23	6	509-518	eng	systematic review + meta-analysis	wheeze	asthma	farming	microbes	microbes	0	0	0	0	1	1	1	1	1	1	0	1	0	1	0	1	1	1	1	1	1	0
Goodman, Michael; Hays, Sean	Asthma and swimming: a meta-analysis	The Journal of Asthma: Official Journal of the Association for the Care of Asthma	Oct 2008	45	8	639-647	eng	systematic review + meta-analysis	asthma	asthma	chemicals	chemicals	pollution	0	2	0	0	0	0	0	0	1	1	0	1	1	0	0	1	1	1	1	1	1	1
Goodman, Michael; Hays, Sean	Asthma and swimming: a meta-analysis	The Journal of Asthma: Official Journal of the Association for the Care of Asthma	Oct 2008	45	8	639-647	eng	systematic review + meta-analysis	asthma	asthma	physical activity	physical activity	obesity	0	2	0	0	0	0	0	0	1	1	0	1	1	0	0	1	1	1	1	1	1	1
Guh, Daphne P; Zhang, Wei; Bansback, Nick; Amarsi, Zubin; Birmingham, C Laird; Anis, Aslam H	The incidence of co-morbidities related to obesity and overweight: a systematic review and meta-analysis	BMC public health	2009	9		88	eng	systematic review + meta-analysis	asthma	asthma	obesity	obesity	obesity	0	1	1	2	0	1	0	0	1	1	0	2	1	1	1	1	1	1	1	1	1	0
Hansell, Anna; Oppenheimer, Clive	Health hazards from volcanic gases: a systematic literature review	Archives of environmental health	Dec 2004	59	12	628-639	eng	systematic review	asthma	asthma	outdoor air pollution	outdoor air pollution	pollution	0	0	1	1	0	1	1	1	1	3	0	1	1	1	1	0	1	1	1	0	0	0
Hassanzadeh, Jafar; Mohammadbeigi, Abolfazl; Mousavizadeh, Ali; Akbari, Mojtaba	Asthma prevalence in Iranian guidance school children, a descriptive meta-analysis	Journal of research in medical sciences: the official journal of Isfahan University of Medical Sciences	Mar 2012	17	3	293-297	eng	systematic review + meta-analysis	asthma	asthma	prevalence/incidence	prevalence/incidence	descriptive	0	1	1	1	0	1	0	0	1	1	0	1	1	1	1	0	1	1	1	1	1	1
Havemann, B D; Henderson, C A; El-Serag, H B	The association between gastro-oesophageal reflux disease and asthma: a systematic review	Gut	Dec 2007	56	12	1654-1664	eng	systematic review	asthma	asthma	comorbidity	comorbidity	comorbidity	0	1	0	0	1	1	0	0	1	1	0	1	1	1	0	1	1	1	1	1	1	1
Hays, Tiffani; Wood, Robert A	A systematic review of the role of hydrolyzed infant formulas in allergy prevention	Archives of pediatrics & adolescent medicine	Sep 2005	159	9	810-816	eng	systematic review	asthma	asthma	formula	formula	diet	0	2	0	0	0	1	2	0	2	2	0	1	2	0	0	0	1	1	1	0	0	1
Hays, Tiffani; Wood, Robert A	A systematic review of the role of hydrolyzed infant formulas in allergy prevention	Archives of pediatrics & adolescent medicine	Sep 2005	159	9	810-816	eng	systematic review	wheeze	asthma	formula	formula	diet	0	2	0	0	0	1	2	0	2	2	0	1	2	0	0	0	1	1	1	0	0	1
He, M; Wang, T; Zhang, HP; Jia, CE; Xiong, XY; Wang, G; Ji, YL	Probiotics for prevention and treatment of bronchial asthma: A systematic review	Chinese Journal of Evidence-Based Medicine	2012	12	4	460-469	chi	systematic review + meta-analysis	asthma	asthma	pre-/probiotics	pre-/probiotics	microbes	0	2	1	2	0	1	1	1	1	1	1	1	1	1	2	1	1	1	1	1	1	2
Heintze, Konrad; Petersen, Karl-Uwe	The case of drug causation of childhood asthma: antibiotics and paracetamol	European journal of clinical pharmacology	Jun 2013	69	6	1197-1209	eng	systematic review	asthma	asthma	medication	medication	medication	0	2	1	0	0	1	2	1	2	2	0	1	2	1	0	1	1	1	1	0	0	1
Heintze, Konrad; Petersen, Karl-Uwe	The case of drug causation of childhood asthma: antibiotics and paracetamol	European journal of clinical pharmacology	Jun 2013	69	6	1197-1209	eng	systematic review	wheeze	asthma	medication	medication	medication	0	2	1	0	0	1	2	1	2	2	0	1	2	1	0	1	1	1	1	0	0	1
Himathongkam, Tinapa; Nicogossian, Arnauld; Kloiber, Otmar; Ebadirad, Nelya	Updates of Secondhand Smoke Exposure on Infants' and Children's Health	World Medical & Health Policy	Juni 1, 2013	5	2	124-140	eng	overview of systematic reviews	asthma	asthma	smoking	smoking	pollution	2	2	1	1	0	1	1	1	1	3	0	1	1	1	0	1	1	1	1	0	0	1
Himathongkam, Tinapa; Nicogossian, Arnauld; Kloiber, Otmar; Ebadirad, Nelya	Updates of Secondhand Smoke Exposure on Infants' and Children's Health	World Medical & Health Policy	Juni 1, 2013	5	2	124-140	eng	overview of systematic reviews	wheeze	asthma	smoking	smoking	pollution	2	2	1	1	0	1	1	1	1	3	0	1	1	1	0	1	1	1	1	0	0	1
Huang, Lisu; Chen, Qian; Zhao, Yanjun; Wang, Weiye; Fang, Fang; Bao, Yixiao	Is elective cesarean section associated with a higher risk of asthma? A meta-analysis	The Journal of Asthma: Official Journal of the Association for the Care of Asthma	Feb 2015	52	1	16-25	eng	systematic review + meta-analysis	asthma	asthma	c-section	delivery mode	perinatal	0	1	0	0	0	1	0	0	1	1	0	1	1	1	0	1	1	1	1	1	1	1
Huang, Yuee; Zhang, Yongjun; Sun, Wenjie; Germ, Kayllyn; Jiang, Yuxin; Guo, Wei; Xu, Chao; Li, Chaopin	IFNG+874A/T polymorphisms and IFNG CA repeat polymorphism associated with asthma in Asian--a meta-analysis	The Journal of Asthma: Official Journal of the Association for the Care of Asthma	Dec 2014	51	10	1014-1021	eng	systematic review + meta-analysis	asthma	asthma	genetic	genetic	genetic	0	2	0	0	0	1	0	0	1	1	0	1	1	1	0	1	1	1	1	1	1	1
Huiyan, Wu; Yuhe, Guo; Juan, Wang; Junyan, Zhang; Shan, Wang; Xiaojun, Zhang; Ailin, Tao	The Importance of Allergen Avoidance in High Risk Infants and Sensitized Patients: A Meta-analysis Study	Allergy, Asthma & Immunology Research	Nov 2014	6	6	525-534	eng	systematic review + meta-analysis	asthma	asthma	allergens	allergens	allergens	0	1	0	0	0	1	1	1	1	0	0	1	2	1	0	1	1	1	1	1	0	1
Huiyan, Wu; Yuhe, Guo; Juan, Wang; Junyan, Zhang; Shan, Wang; Xiaojun, Zhang; Ailin, Tao	The Importance of Allergen Avoidance in High Risk Infants and Sensitized Patients: A Meta-analysis Study	Allergy, Asthma & Immunology Research	Nov 2014	6	6	525-534	eng	systematic review + meta-analysis	wheeze	asthma	allergens	allergens	allergens	0	1	0	0	0	1	1	1	1	0	0	1	2	1	0	1	1	1	1	1	0	1
Hyun, Myung-Han; Lee, Chung-Ho; Kang, Min-Hyung; Park, Bong-Kyung; Lee, Young Ho	Interleukin-10 promoter gene polymorphisms and susceptibility to asthma: a meta-analysis	PloS one	2013	8	1	e53758	eng	systematic review + meta-analysis	asthma	asthma	genetic	genetic	genetic	0	1	1	0	0	1	1	1	1	1	0	1	1	1	0	1	1	1	1	1	1	1
Ip, Stanley; Chung, Mei; Raman, Gowri; Chew, Priscilla; Magula, Nombulelo; DeVine, Deirdre; Trikalinos, Thomas; Lau, Joseph	Breastfeeding and maternal and infant health outcomes in developed countries	Evidence report/technology assessment	Apr 2007		153	1-186	eng	systematic review + meta-analysis	asthma	asthma	breastfeeding	breastfeeding	diet	2	0	1	0	0	1	1	1	1	3	0	1	1	1	0	1	1	1	1	1	1	1
Jaakkola, Jouni J K; Ahmed, Parvez; Ieromnimon, Antonia; Goepfert, Petra; Laiou, Elpiniki; Quansah, Reginald; Jaakkola, Maritta S	Preterm delivery and asthma: a systematic review and meta-analysis	The Journal of allergy and clinical immunology	Oct 2006	118	4	823-830	eng	systematic review + meta-analysis	asthma	asthma	gestational age	gestational age	perinatal	0	2	0	0	0	1	0	0	1	1	0	1	1	0	0	1	1	1	1	1	1	0
Jaakkola, Jouni J K; Jaakkola, Maritta S	Effects of environmental tobacco smoke on the respiratory health of children	Scandinavian journal of work, environment & health	2002	28 Suppl 2		71-83	eng	systematic review	asthma	asthma	smoking	smoking	pollution	0	2	0	0	0	0	0	0	2	3	0	2	2	0	0	0	2	0	0	0	0	0
Jaakkola, Jouni J K; Jaakkola, Maritta S	Effects of environmental tobacco smoke on the respiratory health of children	Scandinavian journal of work, environment & health	2002	28 Suppl 2		71-83	eng	systematic review	wheeze	asthma	smoking	smoking	pollution	0	2	0	0	0	0	0	0	2	3	0	2	2	0	0	0	2	0	0	0	0	0
Jaakkola, Jouni J K; Knight, Trudy L	The role of exposure to phthalates from polyvinyl chloride products in the development of asthma and allergies: a systematic review and meta-analysis	Environmental health perspectives	Jul 2008	116	7	845-853	eng	systematic review	asthma	asthma	chemicals	chemicals	pollution	0	2	0	0	0	1	0	0	1	1	0	1	2	0	0	0	1	1	1	1	1	0
Jaakkola, Jouni J K; Knight, Trudy L	The role of exposure to phthalates from polyvinyl chloride products in the development of asthma and allergies: a systematic review and meta-analysis	Environmental health perspectives	Jul 2008	116	7	845-853	eng	systematic review	wheeze	asthma	chemicals	chemicals	pollution	0	2	0	0	0	1	0	0	1	1	0	1	2	0	0	0	1	1	1	1	1	0
Jaakkola, Maritta S; Jaakkola, Jouni J K	Effects of environmental tobacco smoke on the respiratory health of adults	Scandinavian journal of work, environment & health	2002	28 Suppl 2		52-70	eng	systematic review	asthma	asthma	smoking	smoking	pollution	0	2	0	0	0	1	0	0	2	2	0	2	2	0	0	0	1	0	0	0	0	0
Jaakkola, Maritta S; Jaakkola, Jouni J K	Effects of environmental tobacco smoke on the respiratory health of adults	Scandinavian journal of work, environment & health	2002	28 Suppl 2		52-70	eng	systematic review	wheeze	asthma	smoking	smoking	pollution	0	2	0	0	0	1	0	0	2	2	0	2	2	0	0	0	1	0	0	0	0	0
Jacquemin, Benedicte; Schikowski, Tamara; Carsin, Anne Elie; Hansell, Anna; Krämer, Ursula; Sunyer, Jordi; Probst-Hensch, Nicole; Kauffmann, Francine; Künzli, Nino	The role of air pollution in adult-onset asthma: a review of the current evidence	Seminars in Respiratory and Critical Care Medicine	Dec 2012	33	6	606-619	eng	systematic review	asthma	asthma	outdoor air pollution	outdoor air pollution	pollution	0	2	0	0	0	1	0	0	1	3	0	1	2	0	0	0	1	1	1	1	0	1
Jarahi, Lida; Shojaie, Seyed Reza Habibzadeh	Long-Term Effects of Sulfur Mustard Poisoning in Iranian Chemical Warfare Victims: A Systematic Review. (English)	Journal of Isfahan Medical School	März 2013	30	219	2353-2366	iranian	systematic review	asthma	asthma	chemicals	chemicals	pollution
Jenkins, Christine; Costello, John; Hodge, Linda	Systematic review of prevalence of aspirin induced asthma and its implications for clinical practice	BMJ (Clinical research ed.)	Feb 21, 2004	328	7437	434	eng	systematic review	asthma	asthma	prevalence/incidence	prevalence/incidence	descriptive												1	2	1	1	1	1	1	1	0	0	1
Jiang, Mingdi; Qin, Ping; Yang, Xu	Comorbidity between depression and asthma via immune-inflammatory pathways: a meta-analysis	Journal of Affective Disorders	Sep 2014	166		22-29	eng	systematic review + meta-analysis	asthma	asthma	comorbidity	comorbidity	comorbidity	0	2	0	0	0	1	0	0	1	0	0	1	2	0	0	0	1	0	0	1	0	1
Jiang, Mingdi; Qin, Ping; Yang, Xu	Comorbidity between depression and asthma via immune-inflammatory pathways: a meta-analysis	Journal of Affective Disorders	Sep 2014	166		22-29	eng	systematic review + meta-analysis	asthma	asthma	psychological/psychosocial	psyche	psyche	0	2	0	0	0	1	0	0	1	0	0	1	2	0	0	0	1	0	0	1	0	1
Kah, Melanie; Levy, Len; Brown, Colin	Potential for effects of land contamination on human health. 2. The case of waste disposal sites	Journal of toxicology and environmental health. Part B, Critical reviews	2012	15	7	441-467	eng	systematic review	asthma	asthma	chemicals	chemicals	pollution	0	2	0	0	0	1	0	0	1	3	0	1	2	0	0	0	1	1	1	0	0	0
Kan, Hai-Dong; Chen, Bing-Heng; Chen, Chang-Hong; Wang, Bing-Yan; Fu, Qing-Yan	Establishment of exposure-response functions of air particulate matter and adverse health outcomes in China and worldwide	Biomedical and environmental sciences: BES	Jun 2005	18	3	159-163	eng	systematic review + meta-analysis	asthma	asthma	outdoor air pollution	outdoor air pollution	pollution	0	2	0	0	0	0	0	0	1	0	0	2	2	0	0	0	0	1	0	0	0	0
Kettner, Laura Ozer; Henriksen, Tine Brink; Bay, Bjørn; Ramlau-Hansen, Cecilia Høst; Kesmodel, Ulrik Schiøler	Assisted reproductive technology and somatic morbidity in childhood: a systematic review	Fertility and Sterility	Mar 2015	103	3	707-719	eng	systematic review	asthma	asthma	Assisted reproductive technology	perinatal	perinatal	1	0	1	0	0	1	1	1	1	2	0	1	1	1	0	1	1	1	1	1	0	0
King, M E; Mannino, D M; Holguin, F	Risk factors for asthma incidence. A review of recent prospective evidence	Panminerva Medica	Jun 2004	46	2	97-110	eng	systematic review	asthma	asthma	age	age	descriptive	0	2	1	0	0	1	0	0	1	3	0	1	2	1	0	0	1	0	0	1	0	0
King, M E; Mannino, D M; Holguin, F	Risk factors for asthma incidence. A review of recent prospective evidence	Panminerva Medica	Jun 2004	46	2	97-110	eng	systematic review	asthma	asthma	allergens	allergens	allergens	0	2	1	0	0	1	0	0	1	3	0	1	2	1	0	0	1	0	0	1	0	0
King, M E; Mannino, D M; Holguin, F	Risk factors for asthma incidence. A review of recent prospective evidence	Panminerva Medica	Jun 2004	46	2	97-110	eng	systematic review	asthma	asthma	birth weight	birth weight	obesity	0	2	1	0	0	1	0	0	1	3	0	1	2	1	0	0	1	0	0	1	0	0
King, M E; Mannino, D M; Holguin, F	Risk factors for asthma incidence. A review of recent prospective evidence	Panminerva Medica	Jun 2004	46	2	97-110	eng	systematic review	asthma	asthma	breastfeeding	breastfeeding	diet	0	2	1	0	0	1	0	0	1	3	0	1	2	1	0	0	1	0	0	1	0	0
King, M E; Mannino, D M; Holguin, F	Risk factors for asthma incidence. A review of recent prospective evidence	Panminerva Medica	Jun 2004	46	2	97-110	eng	systematic review	asthma	asthma	comorbidity	comorbidity	comorbidity	0	2	1	0	0	1	0	0	1	3	0	1	2	1	0	0	1	0	0	1	0	0
King, M E; Mannino, D M; Holguin, F	Risk factors for asthma incidence. A review of recent prospective evidence	Panminerva Medica	Jun 2004	46	2	97-110	eng	systematic review	asthma	asthma	dampness/molds	dampness	microbes	0	2	1	0	0	1	0	0	1	3	0	1	2	1	0	0	1	0	0	1	0	0
King, M E; Mannino, D M; Holguin, F	Risk factors for asthma incidence. A review of recent prospective evidence	Panminerva Medica	Jun 2004	46	2	97-110	eng	systematic review	asthma	asthma	diet	diet	diet	0	2	1	0	0	1	0	0	1	3	0	1	2	1	0	0	1	0	0	1	0	0
King, M E; Mannino, D M; Holguin, F	Risk factors for asthma incidence. A review of recent prospective evidence	Panminerva Medica	Jun 2004	46	2	97-110	eng	systematic review	asthma	asthma	family history	family history	genetic	0	2	1	0	0	1	0	0	1	3	0	1	2	1	0	0	1	0	0	1	0	0
King, M E; Mannino, D M; Holguin, F	Risk factors for asthma incidence. A review of recent prospective evidence	Panminerva Medica	Jun 2004	46	2	97-110	eng	systematic review	asthma	asthma	gestational age	gestational age	perinatal	0	2	1	0	0	1	0	0	1	3	0	1	2	1	0	0	1	0	0	1	0	0
King, M E; Mannino, D M; Holguin, F	Risk factors for asthma incidence. A review of recent prospective evidence	Panminerva Medica	Jun 2004	46	2	97-110	eng	systematic review	asthma	asthma	hormonal/puberty	sex hormones	sex	0	2	1	0	0	1	0	0	1	3	0	1	2	1	0	0	1	0	0	1	0	0
King, M E; Mannino, D M; Holguin, F	Risk factors for asthma incidence. A review of recent prospective evidence	Panminerva Medica	Jun 2004	46	2	97-110	eng	systematic review	asthma	asthma	infections	infections	microbes	0	2	1	0	0	1	0	0	1	3	0	1	2	1	0	0	1	0	0	1	0	0
King, M E; Mannino, D M; Holguin, F	Risk factors for asthma incidence. A review of recent prospective evidence	Panminerva Medica	Jun 2004	46	2	97-110	eng	systematic review	asthma	asthma	microbes	microbes	microbes	0	2	1	0	0	1	0	0	1	3	0	1	2	1	0	0	1	0	0	1	0	0
King, M E; Mannino, D M; Holguin, F	Risk factors for asthma incidence. A review of recent prospective evidence	Panminerva Medica	Jun 2004	46	2	97-110	eng	systematic review	asthma	asthma	obesity	obesity	obesity	0	2	1	0	0	1	0	0	1	3	0	1	2	1	0	0	1	0	0	1	0	0
King, M E; Mannino, D M; Holguin, F	Risk factors for asthma incidence. A review of recent prospective evidence	Panminerva Medica	Jun 2004	46	2	97-110	eng	systematic review	asthma	asthma	occupational exposure	occupational	allergens	0	2	1	0	0	1	0	0	1	3	0	1	2	1	0	0	1	0	0	1	0	0
King, M E; Mannino, D M; Holguin, F	Risk factors for asthma incidence. A review of recent prospective evidence	Panminerva Medica	Jun 2004	46	2	97-110	eng	systematic review	asthma	asthma	outdoor air pollution	outdoor air pollution	pollution	0	2	1	0	0	1	0	0	1	3	0	1	2	1	0	0	1	0	0	1	0	0
King, M E; Mannino, D M; Holguin, F	Risk factors for asthma incidence. A review of recent prospective evidence	Panminerva Medica	Jun 2004	46	2	97-110	eng	systematic review	asthma	asthma	perinatal factors	perinatal	perinatal	0	2	1	0	0	1	0	0	1	3	0	1	2	1	0	0	1	0	0	1	0	0
King, M E; Mannino, D M; Holguin, F	Risk factors for asthma incidence. A review of recent prospective evidence	Panminerva Medica	Jun 2004	46	2	97-110	eng	systematic review	asthma	asthma	pets	pets	allergens	0	2	1	0	0	1	0	0	1	3	0	1	2	1	0	0	1	0	0	1	0	0
King, M E; Mannino, D M; Holguin, F	Risk factors for asthma incidence. A review of recent prospective evidence	Panminerva Medica	Jun 2004	46	2	97-110	eng	systematic review	asthma	asthma	prevalence/incidence	prevalence/incidence	descriptive	0	2	1	0	0	1	0	0	1	3	0	1	2	1	0	0	1	0	0	1	0	0
King, M E; Mannino, D M; Holguin, F	Risk factors for asthma incidence. A review of recent prospective evidence	Panminerva Medica	Jun 2004	46	2	97-110	eng	systematic review	asthma	asthma	race/ethnicity	race/ethnicity	descriptive	0	2	1	0	0	1	0	0	1	3	0	1	2	1	0	0	1	0	0	1	0	0
King, M E; Mannino, D M; Holguin, F	Risk factors for asthma incidence. A review of recent prospective evidence	Panminerva Medica	Jun 2004	46	2	97-110	eng	systematic review	asthma	asthma	sex	sex	sex	0	2	1	0	0	1	0	0	1	3	0	1	2	1	0	0	1	0	0	1	0	0
King, M E; Mannino, D M; Holguin, F	Risk factors for asthma incidence. A review of recent prospective evidence	Panminerva Medica	Jun 2004	46	2	97-110	eng	systematic review	asthma	asthma	smoking	smoking	pollution	0	2	1	0	0	1	0	0	1	3	0	1	2	1	0	0	1	0	0	1	0	0
Klemens, C M; Berman, D R; Mozurkewich, E L	The effect of perinatal omega-3 fatty acid supplementation on inflammatory markers and allergic diseases: a systematic review	BJOG: an international journal of obstetrics and gynaecology	Jul 2011	118	8	916-925	eng	systematic review	asthma	asthma	diet	diet	diet	0	1	1	0	1	1	1	1	1	1	0	1	1	1	0	1	1	1	1	1	1	1
Kneyber MCJ; Steyerberg, E W; de Groot, R; Moll, H A	Long-term effects of respiratory syncytial virus (RSV) bronchiolitis in infants and young children: a quantitative review	Acta paediatrica (Oslo, Norway: 1992)	Jun 2000	89	6	654-660	eng	systematic review + meta-analysis	wheeze	asthma	infections	infections	microbes	0	2	0	0	0	1	0	0	1	2	0	1	2	0	0	0	0	1	1	1	0	0
Konstantaki, E.; Priftis, K. N.; Antonogeorgos, G.; Papoutsakis, C.; Drakouli, M.; Matziou, V.	The association of sedentary lifestyle with childhood asthma. The role of nurse as educator	Allergologia Et Immunopathologia	2014 Nov-Dec	42	6	609-615	eng	systematic review	asthma	asthma	physical activity	physical activity	obesity	0	2	0	0	0	1	0	0	2	2	0	1	2	0	0	1	1	1	0	0	0	1
Konstantaki, E.; Priftis, K. N.; Antonogeorgos, G.; Papoutsakis, C.; Drakouli, M.; Matziou, V.	The association of sedentary lifestyle with childhood asthma. The role of nurse as educator	Allergologia Et Immunopathologia	2014 Nov-Dec	42	6	609-615	eng	systematic review	wheeze	asthma	physical activity	physical activity	obesity	0	2	0	0	0	1	0	0	2	2	0	1	2	0	0	1	1	1	0	0	0	1
Koppen, S; de Groot, R; Neijens, H J; Nagelkerke, N; van Eden, W; Rümke, H C	No epidemiological evidence for infant vaccinations to cause allergic disease	Vaccine	Sep 3, 2004	22	25-26	3375-3385	eng	systematic review	asthma	asthma	vaccination	vaccination	microbes	0	2	0	1	0	1	2	1	2	2	0	1	2	0	1	0	1	1	1	0	0	0
Koppen, S; de Groot, R; Neijens, H J; Nagelkerke, N; van Eden, W; Rümke, H C	No epidemiological evidence for infant vaccinations to cause allergic disease	Vaccine	Sep 3, 2004	22	25-26	3375-3385	eng	systematic review	wheeze	asthma	vaccination	vaccination	microbes	0	2	0	1	0	1	2	1	2	2	0	1	2	0	1	0	1	1	1	0	0	0
Koranteng, Samuel; Vargas, Alvaro R Osornio; Buka, Irena	Ambient air pollution and children's health: A systematic review of Canadian epidemiological studies	Paediatrics & child health	Mar 2007	12	3	225-233	eng	systematic review	asthma	asthma	outdoor air pollution	outdoor air pollution	pollution	0	2	1	0	0	1	0	0	2	2	0	1	2	1	0	0	1	1	1	0	0	1
Kramer, M S; Kakuma, R	Maternal dietary antigen avoidance during pregnancy or lactation, or both, for preventing or treating atopic disease in the child	The Cochrane database of systematic reviews	2012	9		CD000133	eng	systematic review + meta-analysis	asthma	asthma	diet	diet	diet	0	1	1	1	1	1	1	1	1	1	1	1	1	1	0	1	1	1	1	1	1	1
Kramer, M. S.; Kakuma, R.	Maternal dietary antigen avoidance during pregnancy and/or lactation for preventing or treating atopic disease in the child	The Cochrane Database of Systematic Reviews	2003		4	CD000133	eng	systematic review	asthma	asthma	diet	diet	diet	0	2	1	1	1	2	0	0	1	0	0			0	0	0	0					1
Kramer, Michael S; Kakuma, Ritsuko	Maternal dietary antigen avoidance during pregnancy or lactation, or both, for preventing or treating atopic disease in the child	The Cochrane database of systematic reviews	2006		3	CD000133	eng	systematic review + meta-analysis	asthma	asthma	diet	diet	diet	0	1	1	1	1	1	1	1	1	0	0
Kramer, Michael S; Kakuma, Ritsuko	The optimal duration of exclusive breastfeeding: a systematic review	Advances in Experimental Medicine and Biology	2004	554		63-77	eng	systematic review + meta-analysis	asthma	asthma	breastfeeding	breastfeeding	diet	0	2	1	1	0	1	2	0	1	2	0	1	2	1	1	0	1	1	1	1	0	1
Kramer, Michael S; Kakuma, Ritsuko	The optimal duration of exclusive breastfeeding: a systematic review	Advances in Experimental Medicine and Biology	2004	554		63-77	eng	systematic review + meta-analysis	wheeze	asthma	breastfeeding	breastfeeding	diet	0	2	1	1	0	1	2	0	1	2	0	1	2	1	1	0	1	1	1	1	0	1
Kremmyda, Lefkothea-Stella; Vlachava, Maria; Noakes, Paul S; Diaper, Norma D; Miles, Elizabeth A; Calder, Philip C	Atopy risk in infants and children in relation to early exposure to fish, oily fish, or long-chain omega-3 fatty acids: a systematic review	Clinical reviews in allergy & immunology	Aug 2011	41	1	36-66	eng	systematic review	asthma	asthma	diet	diet	diet	0	2	0	0	0	1	0	0	1	2	0	1	0	1	0	0	1	1	1	1	0	1
Kremmyda, Lefkothea-Stella; Vlachava, Maria; Noakes, Paul S; Diaper, Norma D; Miles, Elizabeth A; Calder, Philip C	Atopy risk in infants and children in relation to early exposure to fish, oily fish, or long-chain omega-3 fatty acids: a systematic review	Clinical reviews in allergy & immunology	Aug 2011	41	1	36-66	eng	systematic review	asthma	asthma	fatty acids	fatty acids	diet	0	2	0	0	0	1	0	0	1	2	0	1	0	1	0	0	1	1	1	1	0	1
Kremmyda, Lefkothea-Stella; Vlachava, Maria; Noakes, Paul S; Diaper, Norma D; Miles, Elizabeth A; Calder, Philip C	Atopy risk in infants and children in relation to early exposure to fish, oily fish, or long-chain omega-3 fatty acids: a systematic review	Clinical reviews in allergy & immunology	Aug 2011	41	1	36-66	eng	systematic review	wheeze	asthma	diet	diet	diet	0	2	0	0	0	1	0	0	1	2	0	1	0	1	0	0	1	1	1	1	0	1
Kremmyda, Lefkothea-Stella; Vlachava, Maria; Noakes, Paul S; Diaper, Norma D; Miles, Elizabeth A; Calder, Philip C	Atopy risk in infants and children in relation to early exposure to fish, oily fish, or long-chain omega-3 fatty acids: a systematic review	Clinical reviews in allergy & immunology	Aug 2011	41	1	36-66	eng	systematic review	wheeze	asthma	fatty acids	fatty acids	diet	0	2	0	0	0	1	0	0	1	2	0	1	0	1	0	0	1	1	1	1	0	1
LaMontagne, A D; Radi, S; Elder, D S; Abramson, M J; Sim, M	Primary prevention of latex related sensitisation and occupational asthma: a systematic review	Occupational and environmental medicine	May 2006	63	5	359-364	eng	systematic review	occ.asthma	asthma	allergens	allergens	allergens	0	2	1	0	0	1	1	1	1	3	0	1	2	1	0	0	1	1	1	0	0	1
Lau, Melisa YZ; Dharmage, Shyamali C; Burgess, John A; Lowe, Adrian J; Lodge, Caroline J; Campbell, Brittany; Matheson, Melanie C	CD14 polymorphisms, microbial exposure and allergic diseases: A systematic review of gene-environment interactions	Allergy	Juni 1, 2014			n/a-n/a	eng	systematic review	asthma	asthma	gene-environment interaction	gene-environment interaction	genetic	0	1	0	0	0	1	2	1	1	2	0	1	1	1	0	1	1	1	1	1	0	1
Lau, Melisa YZ; Dharmage, Shyamali C; Burgess, John A; Lowe, Adrian J; Lodge, Caroline J; Campbell, Brittany; Matheson, Melanie C	CD14 polymorphisms, microbial exposure and allergic diseases: A systematic review of gene-environment interactions	Allergy	Juni 1, 2014			n/a-n/a	eng	systematic review	wheeze	asthma	gene-environment interaction	gene-environment interaction	genetic	0	1	0	0	0	1	2	1	1	2	0	1	1	1	0	1	1	1	1	1	0	1
Lee, Young Ho; Choi, Sung Jae; Ji, Jong Dae; Song, Gwan Gyu	PTGDR polymorphisms and susceptibility to asthma: a meta-analysis	Molecular biology reports	Mar 2013	40	3	2195-2203	eng	systematic review + meta-analysis	asthma	asthma	genetic	genetic	genetic	0	2	0	0	0	1	0	0	1	1	0	1	2	0	0	0	1	1	1	1	1	1
Lee, Young Ho; Choi, Sung Jae; Ji, Jong Dae; Song, Gwan Gyu	The CTLA-4 +49 A/G and -318 C/T polymorphisms and susceptibility to asthma: a meta-analysis	Molecular Biology Reports	Aug 2012	39	8	8525-8532	eng	systematic review + meta-analysis	asthma	asthma	genetic	genetic	genetic	0	2	0	0	0	1	0	0	1	1	0	1	2	0	0	0	1	1	1	1	1	1
Lee, Young Ho; Song, Gwan Gyu	Association between ADAM33 T1 polymorphism and susceptibility to asthma in Asians	Inflammation Research: Official Journal of the European Histamine Research Society ... [et Al.]	Dec 2012	61	12	1355-1362	eng	systematic review + meta-analysis	asthma	asthma	genetic	genetic	genetic	0	2	0	0	1	1	0	0	1	1	0	1	1	1	0	1	1	1	1	1	1	1
Lenz, Matthias; Richter, Tanja; Mühlhauser, Ingrid	The morbidity and mortality associated with overweight and obesity in adulthood: a systematic review	Deutsches Ärzteblatt international	Oct 2009	106	40	641-648	eng	systematic review	asthma	asthma	obesity	obesity	obesity	0	2	1	0	0	1	1	1	1	3	0	1	1	1	2	2	1	1	1	1	2	1
Leonardi-Bee, Jo; Pritchard, David; Britton, John	Asthma and current intestinal parasite infection: systematic review and meta-analysis	American journal of respiratory and critical care medicine	Sep 1, 2006	174	5	514-523	eng	systematic review + meta-analysis	asthma	asthma	infections	infections	microbes	0	2	1	1	1	1	1	1	1	1	0	1	1	1	1	1	1	1	1	1	1	1
Leonardi-Bee, Jo; Pritchard, David; Britton, John	Asthma and current intestinal parasite infection: systematic review and meta-analysis	American journal of respiratory and critical care medicine	Sep 1, 2006	174	5	514-523	eng	systematic review + meta-analysis	wheeze	asthma	infections	infections	microbes	0	2	1	1	1	1	1	1	1	1	0	1	1	1	1	1	1	1	1	1	1	1
Li, Bin; Nie, Wei; Li, Qiong; Liu, Hongchao; Liu, Shiyuan	Signal transducer and activator of transcription 6 polymorphism and asthma risk: a meta-analysis	International Journal of Clinical and Experimental Medicine	2013	6	8	621-631	eng	systematic review + meta-analysis	asthma	asthma	genetic	genetic	genetic	0	2	1	0	0	1	0	0	1	1	0	1	1	1	0	1	1	1	1	1	1	1
Li, Lingling; Gao, Wei; Yang, Xiao; Wu, Dandan; Bi, Hui; Zhang, Sini; Huang, Mao; Yao, Xin	Asthma and toxocariasis	Annals of Allergy, Asthma & Immunology: Official Publication of the American College of Allergy, Asthma, & Immunology	Aug 2014	113	2	187-192	eng	systematic review + meta-analysis	asthma	asthma	infections	infections	microbes	0	1	1	0	0	1	0	0	1	1	0	1	1	1	0	1	1	1	1	1	1	0
Li, Shanshan; Williams, Gail; Jalaludin, Bin; Baker, Peter	Panel studies of air pollution on children's lung function and respiratory symptoms: a literature review	Journal of Asthma	Nov 2012	49	9	895-910	eng	systematic review	wheeze	asthma	outdoor air pollution	outdoor air pollution	pollution	0	2	0	0	0	1	0	0	2	2	0	1	2	0	0	0	1	1	1	0	0	1
Li, Xiaobo; Zhang, Yonggang; Zhang, Jie; Xiao, Yuling; Huang, Jin; Tian, Can; He, Chao; Deng, Yao; Yang, Yingying; Fan, Hong	Asthma susceptible genes in Chinese population: a meta-analysis	Respiratory Research	2010	11		129	eng	systematic review + meta-analysis	asthma	asthma	genetic	genetic	genetic	0	1	0	0	0	1	0	0	1	1	0	1	1	1	0	1	1	1	1	1	1	1
Li, Yafei; Guo, Botao; Zhang, Lin; Han, Jiaxin; Wu, Bo; Xiong, Hongyan	Association between C-589T polymorphisms of interleukin-4 gene promoter and asthma: a meta-analysis	Respiratory Medicine	Jul 2008	102	7	984-992	eng	systematic review + meta-analysis	asthma	asthma	genetic	genetic	genetic	0	1	0	0	1	1	1	1	1	1	0	1	1	1	0	1	1	1	1	1	1	1
Li, Zhi-peng; Yin, Li-li; Wang, Hui; Liu, Li-si	Association between promoter polymorphisms of interleukin-4 gene and allergic rhinitis risk: a meta-analysis	Journal of Huazhong University of Science and Technology. Medical Sciences = Hua Zhong Ke Ji Da Xue Xue Bao. Yi Xue Ying De Wen Ban = Huazhong Keji Daxue Xuebao. Yixue Yingdewen Ban	Jun 2014	34	3	306-313	eng	systematic review + meta-analysis	asthma	asthma	genetic	genetic	genetic	0	1	0	0	0	1	0	0	1	1	0	1	1	1	0	1	1	1	1	1	1	1
Liang, Si-Qiao; Chen, Xiao-Li; Deng, Jing-Min; Wei, Xuan; Gong, Chen; Chen, Zhang-Rong; Wang, Zhi-Bo	Beta-2 adrenergic receptor (ADRB2) gene polymorphisms and the risk of asthma: a meta-analysis of case-control studies	PloS One	2014	9	8	e104488	eng	systematic review + meta-analysis	asthma	asthma	genetic	genetic	genetic	0	2	0	0	1	1	0	0	1	1	0	1	2	1	0	1	1	1	1	1	1	1
Liang, Siqiao; Wei, Xuan; Gong, Chen; Wei, Jinmei; Chen, Zhangrong; Deng, Jingmin	A disintegrin and metalloprotease 33 (ADAM33) gene polymorphisms and the risk of asthma: a meta-analysis	Human immunology	May 2013	74	5	648-657	eng	systematic review + meta-analysis	asthma	asthma	genetic	genetic	genetic	0	2	0	0	1	1	0	0	1	1	0	1	1	1	0	1	1	1	1	1	1	0
Lieberoth, Sofie; Gade, Elisabeth Juul; Brok, Jesper; Backer, Vibeke; Thomsen, Simon Francis	Age at menarche and risk of asthma: systematic review and meta-analysis	The Journal of Asthma: Official Journal of the Association for the Care of Asthma	Aug 2014	51	6	559-565	eng	systematic review + meta-analysis	asthma	asthma	hormonal/puberty	sex hormones	sex	0	1	0	0	1	1	1	1	1	1	0	1	1	1	0	1	1	1	1	1	1	1
Lim, Robert H; Kobzik, Lester; Dahl, Morten	Risk for asthma in offspring of asthmatic mothers versus fathers: a meta-analysis	PloS one	2010	5	4	e10134	eng	systematic review + meta-analysis	asthma	asthma	family history	family history	genetic	0	1	0	0	1	1	1	1	1	1	0	1	1	0	0	1	1	1	1	1	1	1
Lin, Weiwei; Brunekreef, Bert; Gehring, Ulrike	Meta-analysis of the effects of indoor nitrogen dioxide and gas cooking on asthma and wheeze in children	International Journal of Epidemiology	Dec 2013	42	6	1724-1737	eng	systematic review + meta-analysis	asthma	asthma	indoor air pollution	indoor air pollution	pollution	0	1	1	0	1	1	2	0	1	1	0	1	2	1	0	1	1	1	1	1	1	1
Lin, Weiwei; Brunekreef, Bert; Gehring, Ulrike	Meta-analysis of the effects of indoor nitrogen dioxide and gas cooking on asthma and wheeze in children	International Journal of Epidemiology	Dec 2013	42	6	1724-1737	eng	systematic review + meta-analysis	wheeze	asthma	indoor air pollution	indoor air pollution	pollution	0	1	1	0	1	1	2	0	1	1	0	1	2	1	0	1	1	1	1	1	1	1
Linehan, Mary F.; Nurmatov, Ulugbek; Frank, Timothy L.; Niven, Robert M.; Baxter, David N.; Sheikh, Aziz	Does BCG vaccination protect against childhood asthma? Final results from the Manchester Community Asthma Study retrospective cohort study and updated systematic review and meta-analysis	Journal of Allergy and Clinical Immunology	März 2014	133	3	688-695.e14	eng	systematic review + meta-analysis	asthma	asthma	vaccination	vaccination	microbes	1	1	1	1	0	1	1	1	1	1	0	1	2	2	2	1	1	1	1	2	1	1
Liu, Pei-Ching; Kieckhefer, Gail M; Gau, Bih-Shya	A systematic review of the association between obesity and asthma in children	Journal of advanced nursing	Jul 2013	69	7	1446-1465	eng	systematic review	asthma	asthma	obesity	obesity	obesity	0	1	1	0	0	1	1	1	2	2	0	1	1	1	0	1	1	1	1	1	0	1
Liu, Pei-Ching; Kieckhefer, Gail M; Gau, Bih-Shya	A systematic review of the association between obesity and asthma in children	Journal of advanced nursing	Jul 2013	69	7	1446-1465	eng	systematic review	asthma	asthma	race/ethnicity	race/ethnicity	descriptive	0	1	1	0	0	1	1	1	2	2	0	1	1	1	0	1	1	1	1	1	0	1
Liu, Pei-Ching; Kieckhefer, Gail M; Gau, Bih-Shya	A systematic review of the association between obesity and asthma in children	Journal of advanced nursing	Jul 2013	69	7	1446-1465	eng	systematic review	asthma	asthma	sex	sex	sex	0	1	1	0	0	1	1	1	2	2	0	1	1	1	0	1	1	1	1	1	0	1
Liu, Song; Li, Ting; Liu, Jianwei	Interleukin-4 rs2243250 polymorphism is associated with asthma among Caucasians and related to atopic asthma	Cytokine	Aug 2012	59	2	364-369	eng	systematic review + meta-analysis	asthma	asthma	genetic	genetic	genetic	0	2	1	0	1	1	1	1	1	1	0	1	1	1	0	0	1	1	1	1	1	0
Liu, Y.; Zhuo, A.; Liu, W.; Xu, S.; Li, S.	The -33C/T polymorphism in the interleukin 4 gene is associated with asthma risk: a meta-analysis	Journal of Investigational Allergology & Clinical Immunology	2014	24	2	114-121	eng	systematic review + meta-analysis	asthma	asthma	genetic	genetic	genetic	0	2	1	0	0	1	0	0	1	1	0	1	1	1	0	1	1	1	1	1	1	1
Liu, Yongan; Liu, Tao; Nie, Wei; Lai, Guoxiang; Xiu, Qingyu	Interleukin-13 +1923C/T polymorphism is associated with asthma risk: a meta-analysis	BioMed Research International	2013	2013		394316	eng	systematic review + meta-analysis	asthma	asthma	genetic	genetic	genetic	0	2	1	0	0	1	1	1	1	1	0	1	1	1	0	1	1	1	1	1	1	1
Lodge, Caroline J; Allen, Katrina J; Lowe, Adrian J; Hill, David J; Hosking, Cliff S; Abramson, Michael J; Dharmage, Shyamali C	Perinatal cat and dog exposure and the risk of asthma and allergy in the urban environment: a systematic review of longitudinal studies	Clinical & developmental immunology	2012	2012		176484	eng	systematic review	asthma	asthma	pets	pets	allergens	0	0	0	0	0	1	1	1	1	3	1	1	0	0	0	1	1	1	1	1	0	1
Lodge, Caroline J; Allen, Katrina J; Lowe, Adrian J; Hill, David J; Hosking, Cliff S; Abramson, Michael J; Dharmage, Shyamali C	Perinatal cat and dog exposure and the risk of asthma and allergy in the urban environment: a systematic review of longitudinal studies	Clinical & developmental immunology	2012	2012		176484	eng	systematic review	wheeze	asthma	pets	pets	allergens	0	0	0	0	0	1	1	1	1	3	1	1	0	0	0	1	1	1	1	1	0	1
Loza, M. J; Chang, B. L	Association between Q551R IL4R genetic variants and atopic asthma risk demonstrated by meta-analysis	Journal of Allergy and Clinical Immunology	2007	120	3	578–585	eng	systematic review + meta-analysis	asthma	asthma	genetic	genetic	genetic	0	2	0	0	1	1	0	0	1	1	0	1	1	0	0	1	1	1	1	1	0	1
Lu, Yan-Ming; Cao, Lan-Fang; Li, Ya-Qin; Li, Chen	RANTES gene polymorphisms and risk of pediatric asthma: A meta-analysis	Experimental and therapeutic medicine	Nov 2012	4	5	918-922	ENG	systematic review + meta-analysis	asthma	asthma	genetic	genetic	genetic	0	1	1	2	0	1	0	0	1	1	0	1	1	1	0	1	1	1	1	1	1	0
Lv, Nan; Xiao, Lan; Ma, Jun	Dietary pattern and asthma: a systematic review and meta-analysis	Journal of Asthma and Allergy	2014	7		105-121	eng	systematic review + meta-analysis	asthma	asthma	diet	diet	diet	0	1	1	1	0	1	1	1	1	1	0	1	1	1	0	1	1	1	1	1	1	1
Ma, Ying; Zhang, Bo; Tang, Ren-Kuan; Liu, Yun; Peng, Guo-Guang	Interleukin-18 promoter polymorphism and asthma risk: a meta-analysis	Molecular biology reports	Feb 2012	39	2	1371-1376	eng	systematic review + meta-analysis	asthma	asthma	genetic	genetic	genetic	0	2	1	0	0	1	0	0	1	1	0	1	1	1	0	0	1	1	1	1	1	1
Maas, Tanja; Kaper, Janneke; Sheikh, Aziz; Knottnerus, J André; Wesseling, Geertjan; Dompeling, Edward; Muris, Jean W M; van Schayck, Constant Paul	Mono and multifaceted inhalant and/or food allergen reduction interventions for preventing asthma in children at high risk of developing asthma	The Cochrane database of systematic reviews	2009		3	CD006480	eng	systematic review + meta-analysis	asthma	asthma	allergens	allergens	allergens	0	0	1	1	1	1	1	1	1	0	1	1	1	1	1	1	1	1	1	1	0	1
Maas, Tanja; Kaper, Janneke; Sheikh, Aziz; Knottnerus, J André; Wesseling, Geertjan; Dompeling, Edward; Muris, Jean W M; van Schayck, Constant Paul	Mono and multifaceted inhalant and/or food allergen reduction interventions for preventing asthma in children at high risk of developing asthma	The Cochrane database of systematic reviews	2009		3	CD006480	eng	systematic review + meta-analysis	wheeze	asthma	allergens	allergens	allergens	0	0	1	1	1	1	1	1	1	0	1	1	1	1	1	1	1	1	1	1	0	1
MacDonald, Clare; Sternberg, Anna; Hunter, Paul R	A systematic review and meta-analysis of interventions used to reduce exposure to house dust and their effect on the development and severity of asthma	Environmental health perspectives	Dec 2007	115	12	1691-1695	eng	systematic review + meta-analysis	asthma	asthma	allergens	allergens	allergens	0	2	1	1	0	1	1	1	1	2	0	1	1	1	1	0	1	1	1	1	1	0
MacDonald, Clare; Sternberg, Anna; Hunter, Paul R	A systematic review and meta-analysis of interventions used to reduce exposure to house dust and their effect on the development and severity of asthma	Environmental health perspectives	Dec 2007	115	12	1691-1695	eng	systematic review + meta-analysis	wheeze	asthma	allergens	allergens	allergens	0	2	1	1	0	1	1	1	1	2	0	1	1	1	1	0	1	1	1	1	1	0
Machado Júnior, Luís Carlos; Passini Júnior, Renato; Rodrigues Machado Rosa, Izilda	Late prematurity: a systematic review	Jornal De Pediatria	2014 May-Jun	90	3	221-231	eng	systematic review	asthma	asthma	gestational age	gestational age	perinatal	0	2	1	0	0	1	0	0	2	2	0	1	0	1	0	0	0	0	0	0	0	1
Magnus, P; Jaakkola, J J	Secular trend in the occurrence of asthma among children and young adults: critical appraisal of repeated cross sectional surveys	BMJ (Clinical research ed.)	Jun 21, 1997	314	7097	1795-1799	eng	systematic review	asthma	asthma	prevalence/incidence	prevalence/incidence	descriptive	0	2	0	0	0	1	0	0	1	2	0	1	2	0	0	0	1	1	1	0	0	1
Magnus, P; Jaakkola, J J	Secular trend in the occurrence of asthma among children and young adults: critical appraisal of repeated cross sectional surveys	BMJ (Clinical research ed.)	Jun 21, 1997	314	7097	1795-1799	eng	systematic review	asthma	asthma	time trend	time trend	descriptive	0	2	0	0	0	1	0	0	1	2	0	1	2	0	0	0	1	1	1	0	0	1
Magnus, P; Jaakkola, J J	Secular trend in the occurrence of asthma among children and young adults: critical appraisal of repeated cross sectional surveys	BMJ (Clinical research ed.)	Jun 21, 1997	314	7097	1795-1799	eng	systematic review	wheeze	asthma	prevalence/incidence	prevalence/incidence	descriptive	0	2	0	0	0	1	0	0	1	2	0	1	2	0	0	0	1	1	1	0	0	1
Magnus, P; Jaakkola, J J	Secular trend in the occurrence of asthma among children and young adults: critical appraisal of repeated cross sectional surveys	BMJ (Clinical research ed.)	Jun 21, 1997	314	7097	1795-1799	eng	systematic review	wheeze	asthma	time trend	time trend	descriptive	0	2	0	0	0	1	0	0	1	2	0	1	2	0	0	0	1	1	1	0	0	1
Mahmud, Norashikin; Schonstein, Eva; Schaafsma, Frederieke; Lehtola, Marika M.; Fassier, Jean-Baptiste; Reneman, Michiel F.; Verbeek, Jos H.	Pre-employment examinations for preventing occupational injury and disease in workers	The Cochrane Database of Systematic Reviews	2010		12	CD008881	eng	systematic review	occ.asthma	asthma	occupational exposure	occupational	allergens	1	1	1	1	1	1	1	1	1	3	0	1	1	1	1	1	1	1	1	1	0	1
Malfertheiner, Maximilian V; Kandulski, Arne; Schreiber, Jens; Malfertheiner, Peter	Helicobacter pylori infection and the respiratory system: a systematic review of the literature	Digestion	2011	84	3	212-220	eng	systematic review	asthma	asthma	infections	infections	microbes	0	2	0	0	0	1	0	0	2	2	0	1	1	0	0	0	1	0	0	0	0	0
Marra, Fawziah; Lynd, Larry; Coombes, Megan; Richardson, Kathryn; Legal, Michael; Fitzgerald, J. Mark; Marra, Carlo A.	Does antibiotic exposure during infancy lead to development of asthma?: a systematic review and metaanalysis	Chest	Mar 2006	129	3	610-618	eng	systematic review + meta-analysis	asthma	asthma	medication	medication	medication	0	1	1	1	1	1	2	1	1	1	0	1	1	1	0	1	1	1	1	1	1	0
Marshall, Gailen D	Neuroendocrine mechanisms of immune dysregulation: applications to allergy and asthma	Annals of allergy, asthma & immunology: official publication of the American College of Allergy, Asthma, & Immunology	Aug 2004	93	2 Suppl 1	S11-17	eng	systematic review	asthma	asthma	psychological/psychosocial	psyche	psyche	0	2	0	0	0	0	0	0	2	2	0	2	2	0	0	0	0	0	0	0	0	0
McGwin, Gerald; Lienert, Jeffrey; Kennedy, John I	Formaldehyde exposure and asthma in children: a systematic review	Environmental health perspectives	Mar 2010	118	3	313-317	eng	systematic review + meta-analysis	asthma	asthma	chemicals	chemicals	pollution	0	2	1	0	1	1	0	0	1	1	0	1	2	1	0	1	1	1	1	1	1	0
Mebrahtu, Teumzghi F.; Feltbower, Richard G.; Greenwood, Darren C.; Parslow, Roger C.	Childhood body mass index and wheezing disorders: a systematic review and meta-analysis	Pediatric Allergy and Immunology: Official Publication of the European Society of Pediatric Allergy and Immunology	Feb 2015	26	1	62-72	eng	systematic review + meta-analysis	asthma	asthma	obesity	obesity	obesity	0	1	0	0	0	1	1	1	1	1	0	1	1	1	0	1	1	1	1	1	1	1
Mebrahtu, Teumzghi F.; Feltbower, Richard G.; Greenwood, Darren C.; Parslow, Roger C.	Childhood body mass index and wheezing disorders: a systematic review and meta-analysis	Pediatric Allergy and Immunology: Official Publication of the European Society of Pediatric Allergy and Immunology	Feb 2015	26	1	62-72	eng	systematic review + meta-analysis	wheeze	asthma	obesity	obesity	obesity	0	1	0	0	0	1	1	1	1	1	0	1	1	1	0	1	1	1	1	1	1	1
Mendell, Mark J; Mirer, Anna G; Cheung, Kerry; Tong, My; Douwes, Jeroen	Respiratory and allergic health effects of dampness, mold, and dampness-related agents: a review of the epidemiologic evidence	Environmental health perspectives	Jun 2011	119	6	748-756	eng	systematic review	asthma	asthma	dampness/molds	dampness	microbes	0	2	1	0	0	1	0	0	1	1	0	1	2	1	0	0	1	1	1	0	0	0
Mendell, Mark J; Mirer, Anna G; Cheung, Kerry; Tong, My; Douwes, Jeroen	Respiratory and allergic health effects of dampness, mold, and dampness-related agents: a review of the epidemiologic evidence	Environmental health perspectives	Jun 2011	119	6	748-756	eng	systematic review	wheeze	asthma	dampness/molds	dampness	microbes	0	2	1	0	0	1	0	0	1	1	0	1	2	1	0	0	1	1	1	0	0	0
Mendy, Angelico; Gasana, Janvier; Forno, Erick; Vieira, Edgar Ramos; Dowdye, Charissa	Work-related respiratory symptoms and lung function among solderers in the electronics industry: a meta-analysis	Environmental Health and Preventive Medicine	May 2012	17	3	183-190	eng	systematic review + meta-analysis	wheeze	asthma	occupational exposure	occupational	allergens	0	1	1	0	0	1	1	1	1	1	0	1	1	1	0	1	1	1	1	1	1	1
Mendy, Angelico; Gasana, Janvier; Vieira, Edgar Ramos; Forno, Erick; Patel, Jasmin; Kadam, Prasad; Ramirez, Gilbert	Endotoxin exposure and childhood wheeze and asthma: a meta-analysis of observational studies	The Journal of asthma: official journal of the Association for the Care of Asthma	Sep 2011	48	7	685-693	eng	systematic review + meta-analysis	asthma	asthma	microbes	microbes	microbes	0	1	1	0	0	1	1	1	1	0	0	1	1	1	0	1	1	1	1	1	0	1
Mendy, Angelico; Gasana, Janvier; Vieira, Edgar Ramos; Forno, Erick; Patel, Jasmin; Kadam, Prasad; Ramirez, Gilbert	Endotoxin exposure and childhood wheeze and asthma: a meta-analysis of observational studies	The Journal of asthma: official journal of the Association for the Care of Asthma	Sep 2011	48	7	685-693	eng	systematic review + meta-analysis	wheeze	asthma	microbes	microbes	microbes	0	1	1	0	0	1	1	1	1	0	0	1	1	1	0	1	1	1	1	1	0	1
Migita O;Noguchi E;Jian Z;Shibasaki M;Migita T;Ichikawa K;Matsui A;Arinami T;	ADRB2 polymorphisms and asthma susceptibility: transmission disequilibrium test and meta-analysis	International Archives of Allergy and Immunology	2004	134	2	150-157	eng	systematic review + meta-analysis	asthma	asthma	genetic	genetic	genetic	0	2	0	0	0	1	0	0	1	1	0	1	2	1	0	1	0	1	1	1	1	1
Minelli, Cosetta; Granell, Raquel; Newson, Roger; Rose-Zerilli, Matthew J; Torrent, Maties; Ring, Sue M; Holloway, John W; Shaheen, Seif O; Henderson, John A	Glutathione-S-transferase genes and asthma phenotypes: a Human Genome Epidemiology (HuGE) systematic review and meta-analysis including unpublished data	International journal of epidemiology	Apr 2010	39	2	539-562	eng	systematic review + meta-analysis	asthma	asthma	genetic	genetic	genetic	0	2	1	1	0	1	1	1	1	1	0	1	1	1	1	1	1	1	1	1	1	1
Minelli, Cosetta; Granell, Raquel; Newson, Roger; Rose-Zerilli, Matthew J; Torrent, Maties; Ring, Sue M; Holloway, John W; Shaheen, Seif O; Henderson, John A	Glutathione-S-transferase genes and asthma phenotypes: a Human Genome Epidemiology (HuGE) systematic review and meta-analysis including unpublished data	International journal of epidemiology	Apr 2010	39	2	539-562	eng	systematic review + meta-analysis	wheeze	asthma	genetic	genetic	genetic	0	2	1	1	0	1	1	1	1	1	0	1	1	1	1	1	1	1	1	1	1	1
Misganaw, Awoke; Mariam, Damen Haile; Ali, Ahmed; Araya, Tekebash	Epidemiology of major non-communicable diseases in Ethiopia: a systematic review	Journal of Health, Population, and Nutrition	Mar 2014	32	1	1-13	eng	systematic review	asthma	asthma	prevalence/incidence	prevalence/incidence	descriptive	0	2	1	1	0	1	0	0	2	0	0	1	2	1	1	1	1	0	0	0	0	0
Mohammadbeigi, Abolfazl; Hassanzadeh, Jafar; Mousavizadeh, Ali	Prevalence of asthma in elementary school age children in Iran--a systematic review and meta analysis study	Pakistan journal of biological sciences: PJBS	Oct 1, 2011	14	19	887-893	eng	systematic review	asthma	asthma	prevalence/incidence	prevalence/incidence	descriptive	0	1	1	1	1	1	0	0	1	1	0	1	1	1	1	1	1	1	1	1	1	0
Moncrief, Terri; Kahn, Robert; Assa'ad, Amal	Mouse sensitization as an independent risk factor for asthma morbidity	Annals of allergy, asthma & immunology: official publication of the American College of Allergy, Asthma, & Immunology	Mar 2012	108	3	135-140	eng	systematic review	asthma	asthma	allergens	allergens	allergens	0	2	0	0	0	0	0	0	2	2	0	1	2	0	0	0	2	1	1	0	0	0
Moncrief, Terri; Kahn, Robert; Assa'ad, Amal	Mouse sensitization as an independent risk factor for asthma morbidity	Annals of allergy, asthma & immunology: official publication of the American College of Allergy, Asthma, & Immunology	Mar 2012	108	3	135-140	eng	systematic review	asthma	asthma	comorbidity	comorbidity	comorbidity	0	2	0	0	0	0	0	0	2	2	0	1	2	0	0	0	2	1	1	0	0	0
Mund, Marcus; Mitte, Kristin	The costs of repression: a meta-analysis on the relation between repressive coping and somatic diseases	Health psychology: official journal of the Division of Health Psychology, American Psychological Association	Sep 2012	31	5	640-649	eng	systematic review + meta-analysis	asthma	asthma	psychological/psychosocial	psyche	psyche	0	2	1	1	0	1	0	0	1	1	0	1	2	1	1	1	1	1	1	1	1	0
Murk, William; Risnes, Kari R; Bracken, Michael B	Prenatal or early-life exposure to antibiotics and risk of childhood asthma: a systematic review	Pediatrics	Jun 2011	127	6	1125-1138	eng	systematic review + meta-analysis	asthma	asthma	microbes	microbes	microbes	0	1	0	0	1	1	2	1	1	1	0	1	1	0	0	1	1	1	1	1	1	1
Netting, Merryn J.; Middleton, Philippa F.; Makrides, Maria	Does maternal diet during pregnancy and lactation affect outcomes in offspring? A systematic review of food-based approaches	Nutrition (Burbank, Los Angeles County, Calif.)	2014 Nov-Dec	30	11-12	1225-1241	eng	systematic review + meta-analysis	asthma	asthma	diet	diet	diet	0	1	1	0	0	1	1	1	1	0	2	1	1	1	0	0	1	1	1	1	0	1
Netting, Merryn J.; Middleton, Philippa F.; Makrides, Maria	Does maternal diet during pregnancy and lactation affect outcomes in offspring? A systematic review of food-based approaches	Nutrition (Burbank, Los Angeles County, Calif.)	2014 Nov-Dec	30	11-12	1225-1241	eng	systematic review + meta-analysis	wheeze	asthma	diet	diet	diet	0	1	1	0	0	1	1	1	1	0	2	1	1	1	0	0	1	1	1	1	0	1
Netuveli, Gopalakrishnan; Hurwitz, Brian; Levy, Mark; Fletcher, Monica; Barnes, Greta; Durham, Stephen R; Sheikh, Aziz	Ethnic variations in UK asthma frequency, morbidity, and health-service use: a systematic review and meta-analysis	Lancet	2005 Jan 22-28	365	9456	312-317	eng	systematic review + meta-analysis	asthma	asthma	prevalence/incidence	prevalence/incidence	descriptive	0	1	1	1	0	1	2	1	1	1	0	1	1	1	1	1	1	1	1	1	0	1
Netuveli, Gopalakrishnan; Hurwitz, Brian; Levy, Mark; Fletcher, Monica; Barnes, Greta; Durham, Stephen R; Sheikh, Aziz	Ethnic variations in UK asthma frequency, morbidity, and health-service use: a systematic review and meta-analysis	Lancet	2005 Jan 22-28	365	9456	312-317	eng	systematic review + meta-analysis	asthma	asthma	race/ethnicity	race/ethnicity	descriptive	0	1	1	1	0	1	2	1	1	1	0	1	1	1	1	1	1	1	1	1	0	1
Netuveli, Gopalakrishnan; Hurwitz, Brian; Levy, Mark; Fletcher, Monica; Barnes, Greta; Durham, Stephen R; Sheikh, Aziz	Ethnic variations in UK asthma frequency, morbidity, and health-service use: a systematic review and meta-analysis	Lancet	2005 Jan 22-28	365	9456	312-317	eng	systematic review + meta-analysis	wheeze	asthma	prevalence/incidence	prevalence/incidence	descriptive	0	1	1	1	0	1	2	1	1	1	0	1	1	1	1	1	1	1	1	1	0	1
Netuveli, Gopalakrishnan; Hurwitz, Brian; Levy, Mark; Fletcher, Monica; Barnes, Greta; Durham, Stephen R; Sheikh, Aziz	Ethnic variations in UK asthma frequency, morbidity, and health-service use: a systematic review and meta-analysis	Lancet	2005 Jan 22-28	365	9456	312-317	eng	systematic review + meta-analysis	wheeze	asthma	race/ethnicity	race/ethnicity	descriptive	0	1	1	1	0	1	2	1	1	1	0	1	1	1	1	1	1	1	1	1	0	1
Nicholson, P J; Cullinan, P; Taylor, A J Newman; Burge, P S; Boyle, C	Evidence based guidelines for the prevention, identification, and management of occupational asthma	Occupational and environmental medicine	May 2005	62	5	290-299	eng	systematic review	occ.asthma	asthma	allergens	allergens	allergens	2	1	0	0	0	0	2	0	2	2	0	1	1	1	0	0	0	0	0	0	0	0
Nicholson, P J; Cullinan, P; Taylor, A J Newman; Burge, P S; Boyle, C	Evidence based guidelines for the prevention, identification, and management of occupational asthma	Occupational and environmental medicine	May 2005	62	5	290-299	eng	systematic review	occ.asthma	asthma	allergic comorbidity	allergic comorbidity	comorbidity	2	1	0	0	0	0	2	0	2	2	0	1	1	1	0	0	0	0	0	0	0	0
Nicholson, P J; Cullinan, P; Taylor, A J Newman; Burge, P S; Boyle, C	Evidence based guidelines for the prevention, identification, and management of occupational asthma	Occupational and environmental medicine	May 2005	62	5	290-299	eng	systematic review	occ.asthma	asthma	chemicals	chemicals	pollution	2	1	0	0	0	0	2	0	2	2	0	1	1	1	0	0	0	0	0	0	0	0
Nicholson, P J; Cullinan, P; Taylor, A J Newman; Burge, P S; Boyle, C	Evidence based guidelines for the prevention, identification, and management of occupational asthma	Occupational and environmental medicine	May 2005	62	5	290-299	eng	systematic review	occ.asthma	asthma	family history	family history	genetic	2	1	0	0	0	0	2	0	2	2	0	1	1	1	0	0	0	0	0	0	0	0
Nicholson, P J; Cullinan, P; Taylor, A J Newman; Burge, P S; Boyle, C	Evidence based guidelines for the prevention, identification, and management of occupational asthma	Occupational and environmental medicine	May 2005	62	5	290-299	eng	systematic review	occ.asthma	asthma	genetic	genetic	genetic	2	1	0	0	0	0	2	0	2	2	0	1	1	1	0	0	0	0	0	0	0	0
Nicholson, P J; Cullinan, P; Taylor, A J Newman; Burge, P S; Boyle, C	Evidence based guidelines for the prevention, identification, and management of occupational asthma	Occupational and environmental medicine	May 2005	62	5	290-299	eng	systematic review	occ.asthma	asthma	occupational exposure	occupational	allergens	2	1	0	0	0	0	2	0	2	2	0	1	1	1	0	0	0	0	0	0	0	0
Nicholson, P J; Cullinan, P; Taylor, A J Newman; Burge, P S; Boyle, C	Evidence based guidelines for the prevention, identification, and management of occupational asthma	Occupational and environmental medicine	May 2005	62	5	290-299	eng	systematic review	occ.asthma	asthma	prevalence/incidence	prevalence/incidence	descriptive	2	1	0	0	0	0	2	0	2	2	0	1	1	1	0	0	0	0	0	0	0	0
Nicholson, P J; Cullinan, P; Taylor, A J Newman; Burge, P S; Boyle, C	Evidence based guidelines for the prevention, identification, and management of occupational asthma	Occupational and environmental medicine	May 2005	62	5	290-299	eng	systematic review	occ.asthma	asthma	smoking	smoking	pollution	2	1	0	0	0	0	2	0	2	2	0	1	1	1	0	0	0	0	0	0	0	0
Nicholson, P J; Cullinan, P; Taylor, A J Newman; Burge, P S; Boyle, C	Evidence based guidelines for the prevention, identification, and management of occupational asthma	Occupational and environmental medicine	May 2005	62	5	290-299	eng	systematic review	occ.asthma	asthma	time trend	time trend	descriptive	2	1	0	0	0	0	2	0	2	2	0	1	1	1	0	0	0	0	0	0	0	0
Nie, W.; Meng, L.; Wang, X.; Xiu, Q.	Interferon-gamma +874A/T polymorphism is associated with asthma risk: a meta-analysis	Journal of Investigational Allergology & Clinical Immunology	2014	24	5	324-330	eng	systematic review + meta-analysis	asthma	asthma	genetic	genetic	genetic	0	2	1	0	0	1	0	0	1	1	0	1	1	1	0	1	1	1	1	1	1	1
Nie, Wei; Chen, Jiquan; Xiu, Qingyu	Cytotoxic T-lymphocyte associated antigen 4 polymorphisms and asthma risk: a meta-analysis	PloS one	2012	7	7	e42062	eng	systematic review + meta-analysis	asthma	asthma	genetic	genetic	genetic	0	2	1	0	0	1	1	1	1	1	0	1	1	1	0	1	1	1	1	1	1	1
Nie, Wei; Fang, Zheng; Li, Bing; Xiu, Qing-yu	Interleukin-10 promoter polymorphisms and asthma risk: a meta-analysis	Cytokine	Dec 2012	60	3	849-855	eng	systematic review + meta-analysis	asthma	asthma	genetic	genetic	genetic	0	2	1	0	0	1	0	0	1	1	0	1	1	1	0	1	1	1	1	1	1	0
Nie, Wei; Li, Bing; Xiu, Qing-Yu	The -675 4G/5G polymorphism in plasminogen activator inhibitor-1 gene is associated with risk of asthma: a meta-analysis	PloS one	2012	7	3	e34385	eng	systematic review + meta-analysis	asthma	asthma	genetic	genetic	genetic	0	2	1	0	0	1	0	0	1	1	0	1	1	1	0	1	1	1	1	1	1	1
Nie, Wei; Xue, Cheng; Chen, Jiquan; Xiu, Qingyu	Secretoglobin 1A member 1 (SCGB1A1) +38A/G polymorphism is associated with asthma risk: a meta-analysis	Gene	Oct 10, 2013	528	2	304-308	eng	systematic review + meta-analysis	asthma	asthma	genetic	genetic	genetic	0	2	1	0	0	1	0	0	1	1	0	1	1	1	0	1	1	1	1	1	1	1
Nie, Wei; Zang, Yuansheng; Chen, Jiquan; Xiu, Qingyu	Association between interleukin-4 receptor α chain (IL4RA) I50V and Q551R polymorphisms and asthma risk: an update meta-analysis	PloS One	2013	8	7	e69120	eng	systematic review + meta-analysis	asthma	asthma	genetic	genetic	genetic	0	2	1	0	0	1	1	1	1	1	0	1	1	1	0	1	1	1	1	1	1	1
Nie, Wei; Zhu, Zhaoqin; Pan, Xin; Xiu, Qingyu	The interleukin-4 -589C/T polymorphism and the risk of asthma: a meta-analysis including 7,345 cases and 7,819 controls	Gene	May 10, 2013	520	1	22-29	eng	systematic review + meta-analysis	asthma	asthma	genetic	genetic	genetic	0	2	1	0	0	1	0	0	1	1	0	1	1	1	0	1	1	1	1	1	1	0
Nitschke, Monika	Respiratory health effects of nitrogen dioxide exposure and current guidelines	International Journal of Environmental Health Research	März 1, 1999	9	1	39-53	eng	systematic review	asthma	asthma	indoor air pollution	indoor air pollution	pollution	0	2	1	0	0	0	0	0	1	0	0	1	2	1	0	1	1	0	0	0	0	0
Nitschke, Monika	Respiratory health effects of nitrogen dioxide exposure and current guidelines	International Journal of Environmental Health Research	März 1, 1999	9	1	39-53	eng	systematic review	asthma	asthma	outdoor air pollution	outdoor air pollution	pollution	0	2	1	0	0	0	0	0	1	0	0	1	2	1	0	1	1	0	0	0	0	0
Nitschke, Monika	Respiratory health effects of nitrogen dioxide exposure and current guidelines	International Journal of Environmental Health Research	März 1, 1999	9	1	39-53	eng	systematic review	wheeze	asthma	indoor air pollution	indoor air pollution	pollution	0	2	1	0	0	0	0	0	1	0	0	1	2	1	0	1	1	0	0	0	0	0
Nitschke, Monika	Respiratory health effects of nitrogen dioxide exposure and current guidelines	International Journal of Environmental Health Research	März 1, 1999	9	1	39-53	eng	systematic review	wheeze	asthma	outdoor air pollution	outdoor air pollution	pollution	0	2	1	0	0	0	0	0	1	0	0	1	2	1	0	1	1	0	0	0	0	0
Noal, R B; Menezes, A M B; Macedo, S E C; Dumith, S C	Childhood body mass index and risk of asthma in adolescence: a systematic review	Obesity reviews: an official journal of the International Association for the Study of Obesity	Feb 2011	12	2	93-104	eng	systematic review	asthma	asthma	obesity	obesity	obesity	0	2	1	0	0	1	2	1	1	1	0	1	2	1	0	1	1	1	1	0	0	1
Noal, R B; Menezes, A M B; Macedo, S E C; Dumith, S C	Childhood body mass index and risk of asthma in adolescence: a systematic review	Obesity reviews: an official journal of the International Association for the Study of Obesity	Feb 2011	12	2	93-104	eng	systematic review	wheeze	asthma	obesity	obesity	obesity	0	2	1	0	0	1	2	1	1	1	0	1	2	1	0	1	1	1	1	0	0	1
Nurmatov, Ulugbek; Devereux, Graham; Sheikh, Aziz	Nutrients and foods for the primary prevention of asthma and allergy: systematic review and meta-analysis	The Journal of allergy and clinical immunology	Mar 2011	127	3	724-733.e1-30	eng	systematic review + meta-analysis	asthma	asthma	antioxidants	antioxidants	diet	0	1	1	1	0	1	1	1	1	1	0	1	1	1	1	1	1	1	1	1	1	1
Nurmatov, Ulugbek; Devereux, Graham; Sheikh, Aziz	Nutrients and foods for the primary prevention of asthma and allergy: systematic review and meta-analysis	The Journal of allergy and clinical immunology	Mar 2011	127	3	724-733.e1-30	eng	systematic review + meta-analysis	asthma	asthma	diet	diet	diet	0	1	1	1	0	1	1	1	1	1	0	1	1	1	1	1	1	1	1	1	1	1
Nurmatov, Ulugbek; Devereux, Graham; Sheikh, Aziz	Nutrients and foods for the primary prevention of asthma and allergy: systematic review and meta-analysis	The Journal of allergy and clinical immunology	Mar 2011	127	3	724-733.e1-30	eng	systematic review + meta-analysis	asthma	asthma	vitamins	vitamins	diet	0	1	1	1	0	1	1	1	1	1	0	1	1	1	1	1	1	1	1	1	1	1
Nurmatov, Ulugbek; Devereux, Graham; Sheikh, Aziz	Nutrients and foods for the primary prevention of asthma and allergy: systematic review and meta-analysis	The Journal of allergy and clinical immunology	Mar 2011	127	3	724-733.e1-30	eng	systematic review + meta-analysis	wheeze	asthma	antioxidants	antioxidants	diet	0	1	1	1	0	1	1	1	1	1	0	1	1	1	1	1	1	1	1	1	1	1
Nurmatov, Ulugbek; Devereux, Graham; Sheikh, Aziz	Nutrients and foods for the primary prevention of asthma and allergy: systematic review and meta-analysis	The Journal of allergy and clinical immunology	Mar 2011	127	3	724-733.e1-30	eng	systematic review + meta-analysis	wheeze	asthma	diet	diet	diet	0	1	1	1	0	1	1	1	1	1	0	1	1	1	1	1	1	1	1	1	1	1
Nurmatov, Ulugbek; Devereux, Graham; Sheikh, Aziz	Nutrients and foods for the primary prevention of asthma and allergy: systematic review and meta-analysis	The Journal of allergy and clinical immunology	Mar 2011	127	3	724-733.e1-30	eng	systematic review + meta-analysis	wheeze	asthma	vitamins	vitamins	diet	0	1	1	1	0	1	1	1	1	1	0	1	1	1	1	1	1	1	1	1	1	1
Obihara, Charles C; Bollen, Casper W; Beyers, Nulda; Kimpen, Jan L L	Mycobacterial infection and atopy in childhood: a systematic review	Pediatric allergy and immunology: official publication of the European Society of Pediatric Allergy and Immunology	Nov 2007	18	7	551-559	eng	systematic review	asthma	asthma	vaccination	vaccination	microbes	0	0	1	0	0	1	2	0	1	1	0	1	1	1	0	1	1	1	1	1	1	1
Obihara, Charles C; Bollen, Casper W; Beyers, Nulda; Kimpen, Jan L L	Mycobacterial infection and atopy in childhood: a systematic review	Pediatric allergy and immunology: official publication of the European Society of Pediatric Allergy and Immunology	Nov 2007	18	7	551-559	eng	systematic review	wheeze	asthma	infections	infections	microbes	0	0	1	0	0	1	2	0	1	1	0	1	1	1	0	1	1	1	1	1	1	1
Obihara, Charles C; Bollen, Casper W; Beyers, Nulda; Kimpen, Jan L L	Mycobacterial infection and atopy in childhood: a systematic review	Pediatric allergy and immunology: official publication of the European Society of Pediatric Allergy and Immunology	Nov 2007	18	7	551-559	eng	systematic review	wheeze	asthma	vaccination	vaccination	microbes	0	0	1	0	0	1	2	0	1	1	0	1	1	1	0	1	1	1	1	1	1	1
O'Connor, Annette M.; Auvermann, Brent; Bickett-Weddle, Danelle; Kirkhorn, Steve; Sargeant, Jan M.; Ramirez, Alejandro; Von Essen, Susanna G.	The association between proximity to animal feeding operations and community health: a systematic review	PloS One	2010	5	3	e9530	eng	systematic review	asthma	asthma	farming	microbes	microbes	1	1	1	1	1	1	1	1	1	3	0	1	1	1	1	0	1	1	1	1	0	1
O'Connor, Annette M.; Auvermann, Brent; Bickett-Weddle, Danelle; Kirkhorn, Steve; Sargeant, Jan M.; Ramirez, Alejandro; Von Essen, Susanna G.	The association between proximity to animal feeding operations and community health: a systematic review	PloS One	2010	5	3	e9530	eng	systematic review	wheeze	asthma	farming	microbes	microbes	1	1	1	1	1	1	1	1	1	3	0	1	1	1	1	0	1	1	1	1	0	1
Oddy, Wendy H; Rosales, Francisco	A systematic review of the importance of milk TGF-beta on immunological outcomes in the infant and young child	Pediatric allergy and immunology: official publication of the European Society of Pediatric Allergy and Immunology	Feb 2010	21	1 Pt 1	47-59	eng	systematic review	wheeze	asthma	cytokine	allergic comorbidity	comorbidity	0	2	1	0	0	1	0	0	1	3	0	1	2	1	0	0	1	1	1	1	0	1
Örtqvist, Å; Blennow, M; Carlsson, R-M; Hanson, LÅ; Lindberg, A; Lindqvist, L; Magnusson, M; Nilsson, L; Norlund, A; Nyrén, O; Olcén, P; Olin, P; Silfverdal, S-A; Säwe, J; Söderström, A; Trollfors, B	ORIGINAL ARTICLE: Vaccination of children – a systematic review	Acta Pædiatrica	September 1, 2010	99		1-192	eng	systematic review	asthma	asthma	vaccination	vaccination	microbes	0	1	1	0	0	1	2	1	2	0	0	1	1	1	0	1	1	1	1	0	0	0
Osborn, D A; Sinn, J	Formulas containing hydrolysed protein for prevention of allergy and food intolerance in infants	Cochrane database of systematic reviews	2003		4	CD003664	eng	systematic review + meta-analysis	asthma	asthma	formula	formula	diet	0	1	1	0	1	0	2	0	1	0	0	1	1	1	0	0	1	1	1	0	0	1
Osborn, D A; Sinn, J	Formulas containing hydrolysed protein for prevention of allergy and food intolerance in infants	The Cochrane database of systematic reviews	2006		4	CD003664	eng	systematic review + meta-analysis	asthma	asthma	formula	formula	diet	0	1	1	1	1	1	1	1	1	0	0	1	1	1	1	1	1	1	1	1	0	1
Osborn, D A; Sinn, J	Formulas containing hydrolysed protein for prevention of allergy and food intolerance in infants	The Cochrane database of systematic reviews	2006		4	CD003664	eng	systematic review + meta-analysis	wheeze	asthma	formula	formula	diet	0	1	1	1	1	1	1	1	1	0	0	1	1	1	1	1	1	1	1	1	0	1
Osborn, D. A.; Sinn, J. K.	Probiotics in infants for prevention of allergic disease and food hypersensitivity	The Cochrane Database of Systematic Reviews	2007		4	CD006475	eng	systematic review + meta-analysis	asthma	asthma	pre-/probiotics	pre-/probiotics	microbes	1	1	1	1	1	1	1	1	1	0	0	1	1	1	1	1	1	1		1	0	1
Osborn, David A.; Sinn, John K. H.	Prebiotics in infants for prevention of allergy	The Cochrane Database of Systematic Reviews	2013	3		CD006474	eng	systematic review + meta-analysis	asthma	asthma	pre-/probiotics	pre-/probiotics	microbes	1	1	1	1	1	1	1	1	1	1	1	1	1	1	1	1	1	1	1	1	1	0
Ospina, Maria B; Voaklander, Donald C; Stickland, Michael K; King, Malcolm; Senthilselvan, Ambikaipakan; Rowe, Brian H	Prevalence of asthma and chronic obstructive pulmonary disease in Aboriginal and non-Aboriginal populations: a systematic review and meta-analysis of epidemiological studies	Canadian respiratory journal: journal of the Canadian Thoracic Society	2012 Nov-Dec	19	6	355-360	eng	systematic review + meta-analysis	asthma	asthma	prevalence/incidence	prevalence/incidence	descriptive	0	0	1	1	0	1	2	1	1	0	0	1	1	1	1	1	1	1	1	1	0	1
Ospina, Maria B; Voaklander, Donald C; Stickland, Michael K; King, Malcolm; Senthilselvan, Ambikaipakan; Rowe, Brian H	Prevalence of asthma and chronic obstructive pulmonary disease in Aboriginal and non-Aboriginal populations: a systematic review and meta-analysis of epidemiological studies	Canadian respiratory journal: journal of the Canadian Thoracic Society	2012 Nov-Dec	19	6	355-360	eng	systematic review + meta-analysis	asthma	asthma	race/ethnicity	race/ethnicity	descriptive	0	0	1	1	0	1	2	1	1	0	0	1	1	1	1	1	1	1	1	1	0	1
Ospina, Maria B; Voaklander, Donald C; Stickland, Michael K; King, Malcolm; Senthilselvan, Ambikaipakan; Rowe, Brian H	Prevalence of asthma and chronic obstructive pulmonary disease in Aboriginal and non-Aboriginal populations: a systematic review and meta-analysis of epidemiological studies	Canadian respiratory journal: journal of the Canadian Thoracic Society	2012 Nov-Dec	19	6	355-360	eng	systematic review + meta-analysis	asthma	asthma	sex	sex	sex	0	0	1	1	0	1	2	1	1	0	0	1	1	1	1	1	1	1	1	1	0	1
Ostrom, Nancy K	Women with asthma: a review of potential variables and preferred medical management	Annals of allergy, asthma & immunology: official publication of the American College of Allergy, Asthma, & Immunology	May 2006	96	5	655-665	eng	systematic review	asthma	asthma	hormonal/puberty	sex hormones	sex	0	0	0	0	0	0	0	0	2	2	0	2	0	0	0	0	0	0	0	0	0	0
Ostrom, Nancy K	Women with asthma: a review of potential variables and preferred medical management	Annals of allergy, asthma & immunology: official publication of the American College of Allergy, Asthma, & Immunology	May 2006	96	5	655-665	eng	systematic review	asthma	asthma	obesity	obesity	obesity	0	0	0	0	0	0	0	0	2	2	0	2	0	0	0	0	0	0	0	0	0	0
Ostrom, Nancy K	Women with asthma: a review of potential variables and preferred medical management	Annals of allergy, asthma & immunology: official publication of the American College of Allergy, Asthma, & Immunology	May 2006	96	5	655-665	eng	systematic review	asthma	asthma	sex	sex	sex	0	0	0	0	0	0	0	0	2	2	0	2	0	0	0	0	0	0	0	0	0	0
Ostrom, Nancy K	Women with asthma: a review of potential variables and preferred medical management	Annals of allergy, asthma & immunology: official publication of the American College of Allergy, Asthma, & Immunology	May 2006	96	5	655-665	eng	systematic review	asthma	asthma	smoking	smoking	pollution	0	0	0	0	0	0	0	0	2	2	0	2	0	0	0	0	0	0	0	0	0	0
Papachatzi, E.; Dimitriou, G.; Dimitropoulos, K.; Vantarakis, A.	Pre-pregnancy obesity: maternal, neonatal and childhood outcomes	Journal of Neonatal-Perinatal Medicine	2013	6	3	203-216	eng	systematic review	asthma	asthma	maternal body weight	maternal obesity	obesity	0	2	0	0	0	1	0	0	1	3	0	1	2	0	0	0	0	0	0	1	0	1
Papachatzi, E.; Dimitriou, G.; Dimitropoulos, K.; Vantarakis, A.	Pre-pregnancy obesity: maternal, neonatal and childhood outcomes	Journal of Neonatal-Perinatal Medicine	2013	6	3	203-216	eng	systematic review	wheeze	asthma	maternal body weight	maternal obesity	obesity	0	2	0	0	0	1	0	0	1	3	0	1	2	0	0	0	0	0	0	1	0	1
Papoutsakis, Constantina; Priftis, Kostas N; Drakouli, Maria; Prifti, Stamatina; Konstantaki, Eva; Chondronikola, Maria; Antonogeorgos, Georgios; Matziou, Vasiliki	Childhood overweight/obesity and asthma: is there a link? A systematic review of recent epidemiologic evidence	Journal of the Academy of Nutrition and Dietetics	Jan 2013	113	1	77-105	eng	systematic review	asthma	asthma	obesity	obesity	obesity	0	2	0	0	0	1	2	1	2	2	0	1	1	0	0	1	1	1	1	0	0	1
Park, M H; Falconer, C; Viner, R M; Kinra, S	The impact of childhood obesity on morbidity and mortality in adulthood: a systematic review	Obesity reviews: an official journal of the International Association for the Study of Obesity	Nov 2012	13	11	985-1000	eng	systematic review	asthma	asthma	obesity	obesity	obesity	0	1	1	0	1	1	2	0	1	1	0	1	1	1	0	1	1	1	1	0	1	1
Passalacqua, Giovanni; Durham, Stephen R; Global Allergy and Asthma European Network	Allergic rhinitis and its impact on asthma update: allergen immunotherapy	The Journal of allergy and clinical immunology	Apr 2007	119	4	881-891	eng	systematic review	asthma	asthma	therapeutic intervention	therapeutic	therapeutic	0	1	0	0	0	1	0	0	2	2	0	1	1	0	0	0	1	1	1	0	0	1
Pastacaldi, C; Lewis, P; Howarth, P	Staphylococci and staphylococcal superantigens in asthma and rhinitis: a systematic review and meta-analysis	Allergy	Apr 2011	66	4	549-555	eng	systematic review + meta-analysis	asthma	asthma	infections	infections	microbes	0	2	1	1	0	1	2	0	1	0	0	1	2	1	1	1	1	1	1	1	0	1
Pastacaldi, C; Lewis, P; Howarth, P	Staphylococci and staphylococcal superantigens in asthma and rhinitis: a systematic review and meta-analysis	Allergy	Apr 2011	66	4	549-555	eng	systematic review + meta-analysis	wheeze	asthma	infections	infections	microbes	0	2	1	1	0	1	2	0	1	0	0	1	2	1	1	1	1	1	1	1	0	1
Patel, Swatee P; Järvelin, Marjo-Riitta; Little, Mark P	Systematic review of worldwide variations of the prevalence of wheezing symptoms in children	Environmental health: a global access science source	2008	7		57	eng	systematic review	wheeze	asthma	prevalence/incidence	prevalence/incidence	descriptive	0	2	0	0	0	1	0	0	1	3	0	1	2	1	0	0	1	1	1	0	0	1
Patel, Swatee P; Järvelin, Marjo-Riitta; Little, Mark P	Systematic review of worldwide variations of the prevalence of wheezing symptoms in children	Environmental health: a global access science source	2008	7		57	eng	systematic review	wheeze	asthma	time trend	time trend	descriptive	0	2	0	0	0	1	0	0	1	3	0	1	2	1	0	0	1	1	1	0	0	1
Patelarou, Evridiki; Chochlidaki, Maria; Vivilaki, Victoria; Brokalaki, Hero	Is there a link between wheezing in early childhood and adverse birth outcomes? A systematic review	International Journal of Environmental Research and Public Health	Nov 2009	6	11	2752-2761	eng	systematic review	wheeze	asthma	birth weight	birth weight	obesity	0	2	0	0	0	1	0	0	1	3	0	1	1	0	0	1	1	0	0	0	0	0
Patelarou, Evridiki; Chochlidaki, Maria; Vivilaki, Victoria; Brokalaki, Hero	Is there a link between wheezing in early childhood and adverse birth outcomes? A systematic review	International Journal of Environmental Research and Public Health	Nov 2009	6	11	2752-2761	eng	systematic review	wheeze	asthma	gestational age	gestational age	perinatal	0	2	0	0	0	1	0	0	1	3	0	1	1	0	0	1	1	0	0	0	0	0
Patelarou, Evridiki; Chochlidaki, Maria; Vivilaki, Victoria; Brokalaki, Hero	Is there a link between wheezing in early childhood and adverse birth outcomes? A systematic review	International Journal of Environmental Research and Public Health	Nov 2009	6	11	2752-2761	eng	systematic review	wheeze	asthma	infections	infections	microbes	0	2	0	0	0	1	0	0	1	3	0	1	1	0	0	1	1	0	0	0	0	0
Patelarou, Evridiki; Chochlidaki, Maria; Vivilaki, Victoria; Brokalaki, Hero	Is there a link between wheezing in early childhood and adverse birth outcomes? A systematic review	International Journal of Environmental Research and Public Health	Nov 2009	6	11	2752-2761	eng	systematic review	wheeze	asthma	perinatal factors	perinatal	perinatal	0	2	0	0	0	1	0	0	1	3	0	1	1	0	0	1	1	0	0	0	0	0
Patelarou, Evridiki; Giourgouli, Gianna; Lykeridou, Aikaterini; Vrioni, Evagelia; Fotos, Nikolaos; Siamaga, Eleni; Vivilaki, Victoria; Brokalaki, Hero	Association between biomarker-quantified antioxidant status during pregnancy and infancy and allergic disease during early childhood: a systematic review	Nutrition reviews	Nov 2011	69	11	627-641	eng	systematic review	asthma	asthma	antioxidants	antioxidants	diet	0	2	0	0	0	1	0	0	2	2	0	1	1	0	0	1	1	1	1	0	0	1
Patelarou, Evridiki; Giourgouli, Gianna; Lykeridou, Aikaterini; Vrioni, Evagelia; Fotos, Nikolaos; Siamaga, Eleni; Vivilaki, Victoria; Brokalaki, Hero	Association between biomarker-quantified antioxidant status during pregnancy and infancy and allergic disease during early childhood: a systematic review	Nutrition reviews	Nov 2011	69	11	627-641	eng	systematic review	asthma	asthma	vitamins	vitamins	diet	0	2	0	0	0	1	0	0	2	2	0	1	1	0	0	1	1	1	1	0	0	1
Patelarou, Evridiki; Giourgouli, Gianna; Lykeridou, Aikaterini; Vrioni, Evagelia; Fotos, Nikolaos; Siamaga, Eleni; Vivilaki, Victoria; Brokalaki, Hero	Association between biomarker-quantified antioxidant status during pregnancy and infancy and allergic disease during early childhood: a systematic review	Nutrition reviews	Nov 2011	69	11	627-641	eng	systematic review	wheeze	asthma	antioxidants	antioxidants	diet	0	2	0	0	0	1	0	0	2	2	0	1	1	0	0	1	1	1	1	0	0	1
Patelarou, Evridiki; Giourgouli, Gianna; Lykeridou, Aikaterini; Vrioni, Evagelia; Fotos, Nikolaos; Siamaga, Eleni; Vivilaki, Victoria; Brokalaki, Hero	Association between biomarker-quantified antioxidant status during pregnancy and infancy and allergic disease during early childhood: a systematic review	Nutrition reviews	Nov 2011	69	11	627-641	eng	systematic review	wheeze	asthma	vitamins	vitamins	diet	0	2	0	0	0	1	0	0	2	2	0	1	1	0	0	1	1	1	1	0	0	1
Penders, J.; Stobberingh, E. E.; van den Brandt, P. A.; Thijs, C.	The role of the intestinal microbiota in the development of atopic disorders	Allergy	Nov 2007	62	11	1223-1236	eng	systematic review	wheeze	asthma	microbes	microbes	microbes	0	2	1	0	0	1	0	0	2	2	0	1	2	1	0	0	1	1	1	0	0	2
Penders, J; Kummeling, I; Thijs, C	Infant antibiotic use and wheeze and asthma risk: a systematic review and meta-analysis	The European Respiratory Journal: Official Journal of the European Society for Clinical Respiratory Physiology	Aug 2011	38	2	295-302	eng	systematic review + meta-analysis	asthma	asthma	medication	medication	medication	0	1	1	0	1	1	1	0	1	1	0	1	1	1	0	1	1	1	1	1	1	1
Penders, J; Kummeling, I; Thijs, C	Infant antibiotic use and wheeze and asthma risk: a systematic review and meta-analysis	The European Respiratory Journal: Official Journal of the European Society for Clinical Respiratory Physiology	Aug 2011	38	2	295-302	eng	systematic review + meta-analysis	wheeze	asthma	medication	medication	medication	0	1	1	0	1	1	1	0	1	1	0	1	1	1	0	1	1	1	1	1	1	1
Peng, Wan-Sheng; Chen, Xin; Yang, Xiao-Yun; Liu, En-Mei	Systematic review of montelukast's efficacy for preventing post-bronchiolitis wheezing	Pediatric Allergy and Immunology: Official Publication of the European Society of Pediatric Allergy and Immunology	Mar 2014	25	2	143-150	eng	systematic review + meta-analysis	wheeze	asthma	therapeutic intervention	therapeutic	therapeutic	0	1	0	0	0	1	1	1	1	1	1	1	1	1	0	1	1	1	1	1	0	1
Pérez-Ríos, M; Ruano-Ravina, A; Etminan, M; Takkouche, B	A meta-analysis on wood dust exposure and risk of asthma	Allergy	Apr 2010	65	4	467-473	eng	systematic review + meta-analysis	asthma	asthma	occupational exposure	occupational	allergens	0	1	1	1	0	1	2	1	1	1	0	1	1	1	0	0	1	1	1	1	1	1
Pérez-Yarza, Eduardo G; Moreno, Antonio; Lázaro, Pablo; Mejías, Asunción; Ramilo, Octavio	The association between respiratory syncytial virus infection and the development of childhood asthma: a systematic review of the literature	The Pediatric infectious disease journal	Aug 2007	26	8	733-739	eng	systematic review	asthma	asthma	infections	infections	microbes	0	2	1	0	1	1	1	1	2	2	0	1	1	1	0	1	1	1	1	0	0	0
Pérez-Yarza, Eduardo G; Moreno, Antonio; Lázaro, Pablo; Mejías, Asunción; Ramilo, Octavio	The association between respiratory syncytial virus infection and the development of childhood asthma: a systematic review of the literature	The Pediatric infectious disease journal	Aug 2007	26	8	733-739	eng	systematic review	wheeze	asthma	infections	infections	microbes	0	2	1	0	1	1	1	1	2	2	0	1	1	1	0	1	1	1	1	0	0	0
Perkin, Michael R; Strachan, David P	Which aspects of the farming lifestyle explain the inverse association with childhood allergy?	The Journal of Allergy and Clinical Immunology	Jun 2006	117	6	1374-1381	eng	systematic review + meta-analysis	asthma	asthma	farming	microbes	microbes	0	2	1	0	0	0	0	0	1	0	0
Piacentini, Sara; Polimanti, Renato; Simonelli, Ilaria; Donno, Silvia; Pasqualetti, Patrizio; Manfellotto, Dario; Fuciarelli, Maria	Glutathione S-transferase polymorphisms, asthma susceptibility and confounding variables: a meta-analysis	Molecular Biology Reports	Apr 2013	40	4	3299-3313	eng	systematic review + meta-analysis	asthma	asthma	genetic	genetic	genetic	0	2	1	1	0	1	0	0	1	1	0	1	2	1	1	1	1	1	1	1	1	1
Pinto, Leonardo Araujo; Stein, Renato Tetelbom; Ribeiro, José Dirceu	Genetic associations with asthma and virus-induced wheezing: a systematic review	Jornal brasileiro de pneumologia: publicaça̋o oficial da Sociedade Brasileira de Pneumologia e Tisilogia	Dec 2009	35	12	1220-1226	eng, por	systematic review	asthma	asthma	genetic	genetic	genetic	0	2	0	0	0	1	0	0	2	2	0	1	2	0	0	0	1	0	0	0	0	1
Pinto, Leonardo Araujo; Stein, Renato Tetelbom; Ribeiro, José Dirceu	Genetic associations with asthma and virus-induced wheezing: a systematic review	Jornal brasileiro de pneumologia: publicaça̋o oficial da Sociedade Brasileira de Pneumologia e Tisilogia	Dec 2009	35	12	1220-1226	eng, por	systematic review	wheeze	asthma	genetic	genetic	genetic	0	2	0	0	0	1	0	0	2	2	0	1	2	0	0	0	1	0	0	0	0	1
Po, June Y T; FitzGerald, J Mark; Carlsten, Chris	Respiratory disease associated with solid biomass fuel exposure in rural women and children: systematic review and meta-analysis	Thorax	Mar 2011	66	3	232-239	eng	systematic review + meta-analysis	asthma	asthma	indoor air pollution	indoor air pollution	pollution	0	2	1	1	0	1	0	0	1	1	0	1	2	1	1	1	1	0	0	1	1	1
Polônio, Maria Lúcia Teixeira; Peres, Frederico	[Food additive intake and health effects: public health challenges in Brazil]	Cadernos de saúde pública	Aug 2009	25	8	1653-1666	por	systematic review	asthma	asthma	chemicals	chemicals	pollution	0	2	0	0	0	1	0	0	1	3	0	1	2	1	0	0	1	1	1	2	0	0
Polônio, Maria Lúcia Teixeira; Peres, Frederico	[Food additive intake and health effects: public health challenges in Brazil]	Cadernos de saúde pública	Aug 2009	25	8	1653-1666	por	systematic review	occ.asthma	asthma	chemicals	chemicals	pollution	0	2	0	0	0	1	0	0	1	3	0	1	2	1	0	0	1	1	1	2	0	0
Pulgarón, Elizabeth R	Childhood obesity: a review of increased risk for physical and psychological comorbidities	Clinical therapeutics	Jan 2013	35	1	A18-32	eng	systematic review	asthma	asthma	obesity	obesity	obesity	0	2	0	0	0	1	0	0	2	2	0	1	1	1	0	0	1	0	0	0	0	1
Quansah, Reginald; Jaakkola, Maritta S; Hugg, Timo T; Heikkinen, Sirpa A M; Jaakkola, Jouni J K	Residential dampness and molds and the risk of developing asthma: a systematic review and meta-analysis	PloS one	2012	7	11	e47526	eng	systematic review + meta-analysis	asthma	asthma	dampness/molds	dampness	microbes	0	1	0	0	1	1	1	1	1	1	0	1	1	0	0	1	1	1	2	1	1	1
Quansah, Reginald; Jaakkola, Maritta S; Hugg, Timo T; Heikkinen, Sirpa A M; Jaakkola, Jouni J K	Residential dampness and molds and the risk of developing asthma: a systematic review and meta-analysis	PloS one	2012	7	11	e47526	eng	systematic review + meta-analysis	wheeze	asthma	dampness/molds	dampness	microbes	0	1	0	0	1	1	1	1	1	1	0	1	1	0	0	1	1	1	2	1	1	1
Rajabbik, Mhd Hashem; Lotfi, Tamara; Alkhaled, Lina; Fares, Munes; El-Hajj Fuleihan, Ghada; Mroueh, Salman; Akl, Elie A.	Association between low vitamin D levels and the diagnosis of asthma in children: a systematic review of cohort studies	Allergy, Asthma, and Clinical Immunology: Official Journal of the Canadian Society of Allergy and Clinical Immunology	2014	10	1	31	eng	systematic review	asthma	asthma	vitamins	vitamins	diet	1	1	1	1	1	1	1	1	1	3	0	1	1	1	1	1	1	1	1	0	0	1
Régnier, Stéphane A; Huels, Jasper	Association between respiratory syncytial virus hospitalizations in infants and respiratory sequelae: systematic review and meta-analysis	The Pediatric infectious disease journal	Aug 2013	32	8	820-826	eng	systematic review + meta-analysis	asthma	asthma	infections	infections	microbes	0	1	1	0	1	1	1	1	1	1	0	1	1	1	0	1	1	1	1	1	1	0
Régnier, Stéphane A; Huels, Jasper	Association between respiratory syncytial virus hospitalizations in infants and respiratory sequelae: systematic review and meta-analysis	The Pediatric infectious disease journal	Aug 2013	32	8	820-826	eng	systematic review + meta-analysis	wheeze	asthma	infections	infections	microbes	0	1	1	0	1	1	1	1	1	1	0	1	1	1	0	1	1	1	1	1	1	0
Reilly, J J; Kelly, J	Long-term impact of overweight and obesity in childhood and adolescence on morbidity and premature mortality in adulthood: systematic review	International journal of obesity (2005)	Jul 2011	35	7	891-898	eng	systematic review	asthma	asthma	obesity	obesity	obesity	0	0	1	0	0	1	0	0	2	2	0	1	0	1	0	1	1	2	2	0	0	1
Reilly, J. J.; Methven, E.; McDowell, Z. C.; Hacking, B.; Alexander, D.; Stewart, L.; Kelnar, C. J. H.	Health consequences of obesity	Archives of Disease in Childhood	Sep 2003	88	9	748-752	eng	systematic review	asthma	asthma	obesity	obesity	obesity	0	1	1	0	0	0	1	1	2	2	0	1	1	1	0	0	0	1	1			1
Richardson, George; Eick, Susan; Jones, Raymond	How is the indoor environment related to asthma?: literature review	Journal of advanced nursing	Nov 2005	52	3	328-339	eng	systematic review	asthma	asthma	allergens	allergens	allergens	0	2	1	1	0	0	2	0	1	3	0	1	2	1	0	0	0	1	1	0	0	0
Richardson, George; Eick, Susan; Jones, Raymond	How is the indoor environment related to asthma?: literature review	Journal of advanced nursing	Nov 2005	52	3	328-339	eng	systematic review	asthma	asthma	chemicals	chemicals	pollution	0	2	1	1	0	0	2	0	1	3	0	1	2	1	0	0	0	1	1	0	0	0
Richardson, George; Eick, Susan; Jones, Raymond	How is the indoor environment related to asthma?: literature review	Journal of advanced nursing	Nov 2005	52	3	328-339	eng	systematic review	asthma	asthma	dampness/molds	dampness	microbes	0	2	1	1	0	0	2	0	1	3	0	1	2	1	0	0	0	1	1	0	0	0
Richardson, George; Eick, Susan; Jones, Raymond	How is the indoor environment related to asthma?: literature review	Journal of advanced nursing	Nov 2005	52	3	328-339	eng	systematic review	asthma	asthma	indoor air pollution	indoor air pollution	pollution	0	2	1	1	0	0	2	0	1	3	0	1	2	1	0	0	0	1	1	0	0	0
Richardson, George; Eick, Susan; Jones, Raymond	How is the indoor environment related to asthma?: literature review	Journal of advanced nursing	Nov 2005	52	3	328-339	eng	systematic review	asthma	asthma	smoking	smoking	pollution	0	2	1	1	0	0	2	0	1	3	0	1	2	1	0	0	0	1	1	0	0	0
Rodríguez, Elke; Baurecht, Hansjörg; Herberich, Esther; Wagenpfeil, Stefan; Brown, Sara J.; Cordell, Heather J.; Irvine, Alan D.; Weidinger, Stephan	Meta-analysis of filaggrin polymorphisms in eczema and asthma: robust risk factors in atopic disease	The Journal of Allergy and Clinical Immunology	Jun 2009	123	6	1361-1370.e7	eng	systematic review + meta-analysis	asthma	asthma	genetic	genetic	genetic	0	2	1	0	0	1	0	0	1	1	0	1	1	1	0	0	1	1	1	1	1	1
Ronchetti, R.; Rennerova, Z.; Barreto, M.; Villa, M.P.	The Prevalence of Atopy in Asthmatic Children Correlates Strictly with the Prevalence of Atopy among Nonasthmatic Children	International Archives of Allergy and Immunology	2007	142	1	79-85	eng	systematic review	asthma	asthma	allergic comorbidity	allergic comorbidity	comorbidity	0	2	0	0	0	1	0	0	1	3	0	1	2	0	0	0	1	1	1	0	0	0
Ronchetti, Roberto; Jesenak, Milos; Rennerova, Zuzana; Barreto, Mario; Ronchetti, Francesco; Villa, Maria P	Relationship between atopic asthma and the population prevalence rates for asthma or atopy in children: atopic and nonatopic asthma in epidemiology	Allergy and asthma proceedings: the official journal of regional and state allergy societies	2009 Jan-Feb	30	1	55-63	eng	systematic review	asthma	asthma	allergic comorbidity	allergic comorbidity	comorbidity	0	2	0	0	0	1	0	0	1	3	0	1	2	0	0	0	1	1	1	1	0	0
Ruxton, C H; Reed, S C; Simpson, M J; Millington, K J	The health benefits of omega-3 polyunsaturated fatty acids: a review of the evidence	Journal of human nutrition and dietetics: the official journal of the British Dietetic Association	Oct 2004	17	5	449-459	eng	systematic review	asthma	asthma	diet	diet	diet	0	2	0	0	0	0	0	0	2	2	0	1	1	0	0	0	0	0	0	0	0	1
Ruxton, C H; Reed, S C; Simpson, M J; Millington, K J	The health benefits of omega-3 polyunsaturated fatty acids: a review of the evidence	Journal of human nutrition and dietetics: the official journal of the British Dietetic Association	Oct 2004	17	5	449-459	eng	systematic review	asthma	asthma	fatty acids	fatty acids	diet	0	2	0	0	0	0	0	0	2	2	0	1	1	0	0	0	0	0	0	0	0	1
Saadat, Mostafa; Ansari-Lari, Maryam	Genetic polymorphism of glutathione S-transferase T1, M1 and asthma, a meta-analysis of the literature	Pakistan journal of biological sciences: PJBS	Dec 1, 2007	10	23	4183-4189	eng	systematic review + meta-analysis	asthma	asthma	age	age	descriptive	0	2	1	0	1	1	1	1	1	0	0	1	1	1	0	1	1	1	1	1	0	1
Saadat, Mostafa; Ansari-Lari, Maryam	Genetic polymorphism of glutathione S-transferase T1, M1 and asthma, a meta-analysis of the literature	Pakistan journal of biological sciences: PJBS	Dec 1, 2007	10	23	4183-4189	eng	systematic review + meta-analysis	asthma	asthma	gene-environment interaction	gene-environment interaction	genetic	0	2	1	0	1	1	1	1	1	0	0	1	1	1	0	1	1	1	1	1	0	1
Saadat, Mostafa; Ansari-Lari, Maryam	Genetic polymorphism of glutathione S-transferase T1, M1 and asthma, a meta-analysis of the literature	Pakistan journal of biological sciences: PJBS	Dec 1, 2007	10	23	4183-4189	eng	systematic review + meta-analysis	asthma	asthma	genetic	genetic	genetic	0	2	1	0	1	1	1	1	1	0	0	1	1	1	0	1	1	1	1	1	0	1
Saadat, Mostafa; Ansari-Lari, Maryam	Genetic polymorphism of glutathione S-transferase T1, M1 and asthma, a meta-analysis of the literature	Pakistan journal of biological sciences: PJBS	Dec 1, 2007	10	23	4183-4189	eng	systematic review + meta-analysis	asthma	asthma	smoking	smoking	pollution	0	2	1	0	1	1	1	1	1	0	0	1	1	1	0	1	1	1	1	1	0	1
Saadeh, Danielle; Salameh, Pascale; Baldi, Isabelle; Raherison, Chantal	Diet and allergic diseases among population aged 0 to 18 years: myth or reality?	Nutrients	Sep 2013	5	9	3399-3423	eng	systematic review	asthma	asthma	antioxidants	antioxidants	diet	0	2	1	0	0	1	0	0	2	2	0	1	2	1	0	1	1	1	1	0	0	1
Saadeh, Danielle; Salameh, Pascale; Baldi, Isabelle; Raherison, Chantal	Diet and allergic diseases among population aged 0 to 18 years: myth or reality?	Nutrients	Sep 2013	5	9	3399-3423	eng	systematic review	asthma	asthma	diet	diet	diet	0	2	1	0	0	1	0	0	2	2	0	1	2	1	0	1	1	1	1	0	0	1
Saadeh, Danielle; Salameh, Pascale; Baldi, Isabelle; Raherison, Chantal	Diet and allergic diseases among population aged 0 to 18 years: myth or reality?	Nutrients	Sep 2013	5	9	3399-3423	eng	systematic review	asthma	asthma	fatty acids	fatty acids	diet	0	2	1	0	0	1	0	0	2	2	0	1	2	1	0	1	1	1	1	0	0	1
Saadeh, Danielle; Salameh, Pascale; Baldi, Isabelle; Raherison, Chantal	Diet and allergic diseases among population aged 0 to 18 years: myth or reality?	Nutrients	Sep 2013	5	9	3399-3423	eng	systematic review	asthma	asthma	vitamins	vitamins	diet	0	2	1	0	0	1	0	0	2	2	0	1	2	1	0	1	1	1	1	0	0	1
Saadeh, Danielle; Salameh, Pascale; Baldi, Isabelle; Raherison, Chantal	Diet and allergic diseases among population aged 0 to 18 years: myth or reality?	Nutrients	Sep 2013	5	9	3399-3423	eng	systematic review	wheeze	asthma	antioxidants	antioxidants	diet	0	2	1	0	0	1	0	0	2	2	0	1	2	1	0	1	1	1	1	0	0	1
Saadeh, Danielle; Salameh, Pascale; Baldi, Isabelle; Raherison, Chantal	Diet and allergic diseases among population aged 0 to 18 years: myth or reality?	Nutrients	Sep 2013	5	9	3399-3423	eng	systematic review	wheeze	asthma	diet	diet	diet	0	2	1	0	0	1	0	0	2	2	0	1	2	1	0	1	1	1	1	0	0	1
Saadeh, Danielle; Salameh, Pascale; Baldi, Isabelle; Raherison, Chantal	Diet and allergic diseases among population aged 0 to 18 years: myth or reality?	Nutrients	Sep 2013	5	9	3399-3423	eng	systematic review	wheeze	asthma	fatty acids	fatty acids	diet	0	2	1	0	0	1	0	0	2	2	0	1	2	1	0	1	1	1	1	0	0	1
Saadeh, Danielle; Salameh, Pascale; Baldi, Isabelle; Raherison, Chantal	Diet and allergic diseases among population aged 0 to 18 years: myth or reality?	Nutrients	Sep 2013	5	9	3399-3423	eng	systematic review	wheeze	asthma	vitamins	vitamins	diet	0	2	1	0	0	1	0	0	2	2	0	1	2	1	0	1	1	1	1	0	0	1
Sausenthaler, Stefanie; Koletzko, Berthold; Heinrich, Joachim	Dietary Fat Intake and Allergic Diseases	Current Nutrition & Food Science	2006-11-01T00:00:00///	2	4	351-359	eng	systematic review	asthma	asthma	fatty acids	fatty acids	diet	0	2	0	0	0	1	0	0	2	2	0	1	2	0	0	0	1	1	1	0	0	0
Sausenthaler, Stefanie; Koletzko, Berthold; Heinrich, Joachim	Dietary Fat Intake and Allergic Diseases	Current Nutrition & Food Science	2006-11-01T00:00:00///	2	4	351-359	eng	systematic review	wheeze	asthma	fatty acids	fatty acids	diet	0	2	0	0	0	1	0	0	2	2	0	1	2	0	0	0	1	1	1	0	0	0
Schoetzau, A; Gehring, U; Wichmann, H E	Prospective cohort studies using hydrolysed formulas for allergy prevention in atopy-prone newborns: a systematic review	European journal of pediatrics	Jun 2001	160	6	323-332	eng	systematic review	asthma	asthma	formula	formula	diet	0	2	0	0	1	1	1	1	1	3	0	1	2	0	0	1	1	1	1	1	0	0
Schoetzau, A; Gehring, U; Wichmann, H E	Prospective cohort studies using hydrolysed formulas for allergy prevention in atopy-prone newborns: a systematic review	European journal of pediatrics	Jun 2001	160	6	323-332	eng	systematic review	wheeze	asthma	formula	formula	diet	0	2	0	0	1	1	1	1	1	3	0	1	2	0	0	1	1	1	1	1	0	0
Schuurhof, Annemieke; Kok, Marthe; L.L. Kimpen, Jan; Bont, Louis; Janssen, Riny	Genetic Determinants of Severe Respiratory Syncytial Virus Infection and Post-Bronchiolitis Wheeze: A Systematic Review	Current Respiratory Medicine Reviews	2011-06-01T00:00:00///	7	3	149-159	eng	systematic review	wheeze	asthma	genetic	genetic	genetic	0	2	0	0	0	1	0	0	1	0	0	1	2	0	0	1	1	0	0	0	0	0
Seyedrezazadeh, Ensiyeh; Moghaddam, Masoud Pour; Ansarin, Khalil; Vafa, Mohammad Reza; Sharma, Sangita; Kolahdooz, Fariba	Fruit and vegetable intake and risk of wheezing and asthma: a systematic review and meta-analysis	Nutrition Reviews	Jul 2014	72	7	411-428	eng	systematic review + meta-analysis	asthma	asthma	diet	diet	diet	0	1	1	0	1	1	2	1	1	0	0	1	1	1	0	1	1	1	1	1	0	1
Seyedrezazadeh, Ensiyeh; Moghaddam, Masoud Pour; Ansarin, Khalil; Vafa, Mohammad Reza; Sharma, Sangita; Kolahdooz, Fariba	Fruit and vegetable intake and risk of wheezing and asthma: a systematic review and meta-analysis	Nutrition Reviews	Jul 2014	72	7	411-428	eng	systematic review + meta-analysis	wheeze	asthma	diet	diet	diet	0	1	1	0	1	1	2	1	1	0	0	1	1	1	0	1	1	1	1	1	0	1
Simons, Elinor; To, Teresa; Dell, Sharon	The population attributable fraction of asthma among Canadian children	Canadian journal of public health = Revue canadienne de santé publique	2011 Jan-Feb	102	1	35-41	eng	systematic review	asthma	asthma	allergens	allergens	allergens	0	2	0	1	0	1	0	0	1	1	0	1	0	0	1	0	1	1	1	0	1	1
Simons, Elinor; To, Teresa; Dell, Sharon	The population attributable fraction of asthma among Canadian children	Canadian journal of public health = Revue canadienne de santé publique	2011 Jan-Feb	102	1	35-41	eng	systematic review	asthma	asthma	dampness/molds	dampness	microbes	0	2	0	1	0	1	0	0	1	1	0	1	0	0	1	0	1	1	1	0	1	1
Simons, Elinor; To, Teresa; Dell, Sharon	The population attributable fraction of asthma among Canadian children	Canadian journal of public health = Revue canadienne de santé publique	2011 Jan-Feb	102	1	35-41	eng	systematic review	asthma	asthma	indoor air pollution	indoor air pollution	pollution	0	2	0	1	0	1	0	0	1	1	0	1	0	0	1	0	1	1	1	0	1	1
Simons, Elinor; To, Teresa; Dell, Sharon	The population attributable fraction of asthma among Canadian children	Canadian journal of public health = Revue canadienne de santé publique	2011 Jan-Feb	102	1	35-41	eng	systematic review	asthma	asthma	outdoor air pollution	outdoor air pollution	pollution	0	2	0	1	0	1	0	0	1	1	0	1	0	0	1	0	1	1	1	0	1	1
Simons, Elinor; To, Teresa; Dell, Sharon	The population attributable fraction of asthma among Canadian children	Canadian journal of public health = Revue canadienne de santé publique	2011 Jan-Feb	102	1	35-41	eng	systematic review	asthma	asthma	prevalence/incidence	prevalence/incidence	descriptive	0	2	0	1	0	1	0	0	1	1	0	1	0	0	1	0	1	1	1	0	1	1
Simons, Elinor; To, Teresa; Dell, Sharon	The population attributable fraction of asthma among Canadian children	Canadian journal of public health = Revue canadienne de santé publique	2011 Jan-Feb	102	1	35-41	eng	systematic review	asthma	asthma	smoking	smoking	pollution	0	2	0	1	0	1	0	0	1	1	0	1	0	0	1	0	1	1	1	0	1	1
Smith-Spangler, Crystal; Brandeau, Margaret L; Hunter, Grace E; Bavinger, J Clay; Pearson, Maren; Eschbach, Paul J; Sundaram, Vandana; Liu, Hau; Schirmer, Patricia; Stave, Christopher; Olkin, Ingram; Bravata, Dena M	Are organic foods safer or healthier than conventional alternatives?: a systematic review	Annals of internal medicine	Sep 4, 2012	157	5	348-366	eng	systematic review	wheeze	asthma	diet	diet	diet	0	2	1	0	0	1	1	1	1	1	1	1	1	1	0	1	1	1	1	1	1	1
Song, Gwan Gyu; Kim, Jae-Hoon; Lee, Young Ho	Association between ADAM33 S2 and ST+4 polymorphisms and susceptibility to asthma: a meta-analysis	Gene	Jul 15, 2013	524	1	72-78	eng	systematic review + meta-analysis	asthma	asthma	genetic	genetic	genetic	0	2	0	0	1	1	0	0	1	1	0	1	2	0	0	1	1	1	1	1	1	1
Song, Woo-Jung; Jo, Eun-Jung; Lee, Ji-Won; Kang, Hye-Ryun; Cho, Sang-Heon; Min, Kyung-Up; Chang, Yoon-Seok	Staphylococcal enterotoxin specific IgE and asthma: a systematic review and meta-analysis	Asia Pacific allergy	Apr 2013	3	2	120-126	eng	systematic review + meta-analysis	asthma	asthma	allergy	allergic comorbidity	comorbidity	0	1	1	0	0	1	0	0	1	1	0	1	1	1	0	1	1	1	1	1	1	0
Song, Woo-Jung; Jo, Eun-Jung; Lee, Ji-Won; Kang, Hye-Ryun; Cho, Sang-Heon; Min, Kyung-Up; Chang, Yoon-Seok	Staphylococcal enterotoxin specific IgE and asthma: a systematic review and meta-analysis	Asia Pacific allergy	Apr 2013	3	2	120-126	eng	systematic review + meta-analysis	wheeze	asthma	allergy	allergic comorbidity	comorbidity	0	1	1	0	0	1	0	0	1	1	0	1	1	1	0	1	1	1	1	1	1	0
Song, Woo-Jung; Kang, Min-Gyu; Chang, Yoon-Seok; Cho, Sang-Heon	Epidemiology of adult asthma in Asia: toward a better understanding	Asia Pacific Allergy	Apr 2014	4	2	75-85	eng	systematic review	asthma	asthma	prevalence/incidence	prevalence/incidence	descriptive	0	2	0	0	0	1	0	0	1	3	0	1	2	0	0	0	1	0	0	0	0	0
Strachan, D P; Cook, D G	Health effects of passive smoking. 6. Parental smoking and childhood asthma: longitudinal and case-control studies	Thorax	Mar 1998	53	3	204-212	eng	systematic review + meta-analysis	asthma	asthma	smoking	smoking	pollution	0	2	1	0	0	1	0	0	1	0	0	1	2	1	0	0	1	0	0	1	0	0
Strachan, D P; Cook, D G	Health effects of passive smoking. 6. Parental smoking and childhood asthma: longitudinal and case-control studies	Thorax	Mar 1998	53	3	204-212	eng	systematic review + meta-analysis	wheeze	asthma	smoking	smoking	pollution	0	2	1	0	0	1	0	0	1	0	0	1	2	1	0	0	1	0	0	1	0	0
Szabo, Shelagh M; Levy, Adrian R; Gooch, Katherine L; Bradt, Pamela; Wijaya, Hardy; Mitchell, Ian	Elevated risk of asthma after hospitalization for respiratory syncytial virus infection in infancy	Paediatric respiratory reviews	Jan 2013	13 Suppl 2		S9-15	eng	systematic review	asthma	asthma	infections	infections	microbes	0	1	1	0	0	1	0	0	1	3	0	1	1	1	0	1	1	1	1	0	0	1
Szabo, Shelagh M; Levy, Adrian R; Gooch, Katherine L; Bradt, Pamela; Wijaya, Hardy; Mitchell, Ian	Elevated risk of asthma after hospitalization for respiratory syncytial virus infection in infancy	Paediatric respiratory reviews	Jan 2013	13 Suppl 2		S9-15	eng	systematic review	wheeze	asthma	infections	infections	microbes	0	1	1	0	0	1	0	0	1	3	0	1	1	1	0	1	1	1	1	0	0	1
Szajewska, Hania; Horvath, Andrea	Meta-analysis of the evidence for a partially hydrolyzed 100% whey formula for the prevention of allergic diseases	Current medical research and opinion	Feb 2010	26	2	423-437	eng	systematic review	asthma	asthma	formula	formula	diet	0	1	1	1	1	1	1	1	1	1	1	1	1	1	1	1	1	1	1	1	1	1
Szajewska, Hania; Horvath, Andrea	Meta-analysis of the evidence for a partially hydrolyzed 100% whey formula for the prevention of allergic diseases	Current medical research and opinion	Feb 2010	26	2	423-437	eng	systematic review	wheeze	asthma	formula	formula	diet	0	1	1	1	1	1	1	1	1	1	1	1	1	1	1	1	1	1	1	1	1	1
Takenoue, Yukiko; Kaneko, Tetsuji; Miyamae, Takako; Mori, Masaaki; Yokota, Shumpei	Influence of outdoor NO2 exposure on asthma in childhood: meta-analysis	Pediatrics International: Official Journal of the Japan Pediatric Society	Dec 2012	54	6	762-769	eng	systematic review + meta-analysis	asthma	asthma	outdoor air pollution	outdoor air pollution	pollution	0	2	0	0	0	1	0	0	1	1	0	1	2	1	0	1	1	1	1	1	1	0
Takenoue, Yukiko; Kaneko, Tetsuji; Miyamae, Takako; Mori, Masaaki; Yokota, Shumpei	Influence of outdoor NO2 exposure on asthma in childhood: meta-analysis	Pediatrics International: Official Journal of the Japan Pediatric Society	Dec 2012	54	6	762-769	eng	systematic review + meta-analysis	wheeze	asthma	outdoor air pollution	outdoor air pollution	pollution	0	2	0	0	0	1	0	0	1	1	0	1	2	1	0	1	1	1	1	1	1	0
Takkouche, B; González-Barcala, F-J; Etminan, M; Fitzgerald, M	Exposure to furry pets and the risk of asthma and allergic rhinitis: a meta-analysis	Allergy	Jul 2008	63	7	857-864	eng	systematic review + meta-analysis	asthma	asthma	pets	pets	allergens	0	2	1	1	1	1	2	1	1	1	0	1	1	1	0	0	1	1	1	1	1	1
Tang, L.; Lin, H. G.; Chen, B. F.	Association of IL-4 promoter polymorphisms with asthma: a meta-analysis	Genetics and molecular research: GMR	2014	13	1	1383-1394	eng	systematic review + meta-analysis	asthma	asthma	genetic	genetic	genetic	0	2	0	0	1	1	0	0	1	1	0	1	1	0	0	1	1	1	1	1	1	0
Tarini, Beth A.; Carroll, Aaron E.; Sox, Colin M.; Christakis, Dimitri A.	Systematic review of the relationship between early introduction of solid foods to infants and the development of allergic disease	Archives of Pediatrics & Adolescent Medicine	May 2006	160	5	502-507	eng	systematic review	asthma	asthma	diet	diet	diet	0	2	1	0	0	1	2	1	2	2	0	1	1	1	0	0	1	1	1	0	0	1
Tarini, Beth A.; Carroll, Aaron E.; Sox, Colin M.; Christakis, Dimitri A.	Systematic review of the relationship between early introduction of solid foods to infants and the development of allergic disease	Archives of Pediatrics & Adolescent Medicine	May 2006	160	5	502-507	eng	systematic review	wheeze	asthma	diet	diet	diet	0	2	1	0	0	1	2	1	2	2	0	1	1	1	0	0	1	1	1	0	0	1
Tetrault, Jeanette M; Crothers, Kristina; Moore, Brent A; Mehra, Reena; Concato, John; Fiellin, David A	Effects of marijuana smoking on pulmonary function and respiratory complications: a systematic review	Archives of internal medicine	Feb 12, 2007	167	3	221-228	eng	systematic review	asthma	asthma	smoking	smoking	pollution	0	1	0	0	0	1	1	1	1	3	0	1	1	1	0	1	1	1	1	0	0	0
Tetrault, Jeanette M; Crothers, Kristina; Moore, Brent A; Mehra, Reena; Concato, John; Fiellin, David A	Effects of marijuana smoking on pulmonary function and respiratory complications: a systematic review	Archives of internal medicine	Feb 12, 2007	167	3	221-228	eng	systematic review	wheeze	asthma	smoking	smoking	pollution	0	1	0	0	0	1	1	1	1	3	0	1	1	1	0	1	1	1	1	0	0	0
Thakkar, Kalpesh; Boatright, Renu O; Gilger, Mark A; El-Serag, Hashem B	Gastroesophageal reflux and asthma in children: a systematic review	Pediatrics	Apr 2010	125	4	e925-930	eng	systematic review + meta-analysis	asthma	asthma	comorbidity	comorbidity	comorbidity	0	2	1	0	0	1	1	1	1	0	0	1	2	1	0	1	1	1	1	0	0	1
Thakkinstian, Ammarin; McEvoy, Mark; Minelli, Cosetta; Gibson, Peter; Hancox, Bob; Duffy, David; Thompson, John; Hall, Ian; Kaufman, Joel; Leung, Ting-Fan; Helms, Peter Joseph; Hakonarson, Hakon; Halpi, Eva; Navon, Ruth; Attia, John	Systematic review and meta-analysis of the association between {beta}2-adrenoceptor polymorphisms and asthma: a HuGE review	American journal of epidemiology	Aug 1, 2005	162	3	201-211	eng	systematic review + meta-analysis	asthma	asthma	genetic	genetic	genetic	0	1	1	0	0	1	1	1	1	0	0	1	1	1	0	0	1	1	1	1	0	1
Tham, Rachel; Dharmage, Shyamali C.; Taylor, Philip E.; Katelaris, Constance H.; Vicendese, Don; Abramson, Michael J.; Erbas, Bircan	Outdoor fungi and child asthma health service attendances	Pediatric Allergy and Immunology: Official Publication of the European Society of Pediatric Allergy and Immunology	Aug 2014	25	5	439-449	eng	systematic review	asthma	asthma	microbes	microbes	microbes	0	2	1	0	0	1	1	1	1	3	0	1	1	1	0	1	1	1	1	1	0	1
Thavagnanam, S; Fleming, J; Bromley, A; Shields, M D; Cardwell, C R	A meta-analysis of the association between Caesarean section and childhood asthma	Clinical and experimental allergy: journal of the British Society for Allergy and Clinical Immunology	Apr 2008	38	4	629-633	eng	systematic review + meta-analysis	asthma	asthma	c-section	delivery mode	perinatal	0	1	1	2	0	1	0	0	1	1	0	1	1	1	0	1	1	1	1	1	1	0
Tibosch, Marijke M; Verhaak, Christianne M; Merkus, Peter J F M	Psychological characteristics associated with the onset and course of asthma in children and adolescents: a systematic review of longitudinal effects	Patient education and counseling	Jan 2011	82	1	11-19	eng	systematic review	asthma	asthma	psychological/psychosocial	psyche	psyche	0	1	1	0	0	1	2	1	1	3	2	1	2	1	0	1	1	1	1	0	0	1
Tibosch, Marijke M; Verhaak, Christianne M; Merkus, Peter J F M	Psychological characteristics associated with the onset and course of asthma in children and adolescents: a systematic review of longitudinal effects	Patient education and counseling	Jan 2011	82	1	11-19	eng	systematic review	wheeze	asthma	psychological/psychosocial	psyche	psyche	0	1	1	0	0	1	2	1	1	3	2	1	2	1	0	1	1	1	1	0	0	1
Tinuoye, Olaitan; Pell, Jill P.; Mackay, Daniel F.	Meta-analysis of the association between secondhand smoke exposure and physician-diagnosed childhood asthma	Nicotine & Tobacco Research: Official Journal of the Society for Research on Nicotine and Tobacco	Sep 2013	15	9	1475-1483	eng	systematic review + meta-analysis	asthma	asthma	smoking	smoking	pollution	0	2	1	0	0	1	0	0	1	1	0	1	0	1	0	1	1	1	1	1	1	1
Tischer, C; Chen, C-M; Heinrich, J	Association between domestic mould and mould components, and asthma and allergy in children: a systematic review	The European respiratory journal	Oct 2011	38	4	812-824	eng	systematic review + meta-analysis	asthma	asthma	dampness/molds	dampness	microbes	0	2	0	0	0	1	0	0	1	1	0	1	2	0	0	1	1	1	1	1	1	1
Tischer, C; Chen, C-M; Heinrich, J	Association between domestic mould and mould components, and asthma and allergy in children: a systematic review	The European respiratory journal	Oct 2011	38	4	812-824	eng	systematic review + meta-analysis	wheeze	asthma	dampness/molds	dampness	microbes	0	2	0	0	0	1	0	0	1	1	0	1	2	0	0	1	1	1	1	1	1	1
Torén, Kjell; Blanc, Paul D	Asthma caused by occupational exposures is common - a systematic analysis of estimates of the population-attributable fraction	BMC pulmonary medicine	2009	9		7	eng	systematic review	asthma	asthma	occupational exposure	occupational	allergens	0	2	1	0	0	1	0	0	1	3	0	1	2	0	0	0	1	1	1	0	0	1
Trevor, Jennifer; Antony, Veena; Jindal, Surinder K.	The effect of biomass fuel exposure on the prevalence of asthma in adults in India - review of current evidence	The Journal of Asthma: Official Journal of the Association for the Care of Asthma	Mar 2014	51	2	136-141	eng	systematic review	asthma	asthma	indoor air pollution	indoor air pollution	pollution	0	2	0	0	0	1	0	0	2	2	0	1	2	0	0	1	1	1	1	1	0	1
Tripathi, Priya; Awasthi, Shally	Association of ADAM33 Gene Polymorphisms with Genetic Susceptibility to Asthma in Asian Populations: A Meta-Analysis	Indian Journal of Genetics and Molecular Research	2013	2	1	11-21	eng	systematic review + meta-analysis	asthma	asthma	genetic	genetic	genetic	0	2	0	0	0	1	0	0	1	1	0	1	2	0	0	0	1	1	1	1	1	1
Tse, Kevin; Horner, Anthony A	Defining a role for ambient TLR ligand exposures in the genesis and prevention of allergic diseases	Seminars in Immunopathology	Feb 2008	30	1	53-62	eng	systematic review + meta-analysis	wheeze	asthma	farming	microbes	microbes	0	2	0	0	0	2	0	0	1	0	0	1	1	0	1	1	0	1	0	1	0	0
Tse, Kevin; Horner, Anthony A	Defining a role for ambient TLR ligand exposures in the genesis and prevention of allergic diseases	Seminars in Immunopathology	Feb 2008	30	1	53-62	eng	systematic review + meta-analysis	wheeze	asthma	microbes	microbes	microbes	0	2	0	0	0	2	0	0	1	0	0	1	1	0	1	1	0	1	0	1	0	0
Tse, Kevin; Horner, Anthony A	Defining a role for ambient TLR ligand exposures in the genesis and prevention of allergic diseases	Seminars in Immunopathology	Feb 2008	30	1	53-62	eng	systematic review + meta-analysis	wheeze	asthma	pets	pets	allergens	0	2	0	0	0	2	0	0	1	0	0	1	1	0	1	1	0	1	0	1	0	0
van den Oord, Rosanne A H M; Sheikh, Aziz	Filaggrin gene defects and risk of developing allergic sensitisation and allergic disorders: systematic review and meta-analysis	BMJ (Clinical research ed.)	2009	339		b2433	eng	systematic review + meta-analysis	asthma	asthma	genetic	genetic	genetic	0	2	1	1	0	1	1	0	1	1	0	1	1	1	1	1	1	1	1	1	1	1
van der Hulst, Annelies E; Klip, Helen; Brand, Paul L P	Risk of developing asthma in young children with atopic eczema: a systematic review	The Journal of allergy and clinical immunology	Sep 2007	120	3	565-569	eng	systematic review + meta-analysis	asthma	asthma	allergic comorbidity	allergic comorbidity	comorbidity	0	2	1	1	1	1	0	0	1	0	0	1	1	1	0	1	1	1	1	1	0	1
van der Wal, M F; Uitenbroek, D G; Verhoeff, A P	[Increased proportion of elementary school children with asthmatic symptoms in the Netherlands, 1984/85-1994/95; a literature review]	Nederlands tijdschrift voor geneeskunde	Sep 9, 2000	144	37	1780-1785	dut	systematic review	asthma	asthma	prevalence/incidence	prevalence/incidence	descriptive	0	0	1	1	0	1	0	0	1	3	0	1	0	1	0	0	1	1	1	0	0	0
van der Wal, M F; Uitenbroek, D G; Verhoeff, A P	[Increased proportion of elementary school children with asthmatic symptoms in the Netherlands, 1984/85-1994/95; a literature review]	Nederlands tijdschrift voor geneeskunde	Sep 9, 2000	144	37	1780-1785	dut	systematic review	asthma	asthma	time trend	time trend	descriptive	0	0	1	1	0	1	0	0	1	3	0	1	0	1	0	0	1	1	1	0	0	0
van der Wal, M F; Uitenbroek, D G; Verhoeff, A P	[Increased proportion of elementary school children with asthmatic symptoms in the Netherlands, 1984/85-1994/95; a literature review]	Nederlands tijdschrift voor geneeskunde	Sep 9, 2000	144	37	1780-1785	dut	systematic review	wheeze	asthma	prevalence/incidence	prevalence/incidence	descriptive	0	0	1	1	0	1	0	0	1	3	0	1	0	1	0	0	1	1	1	0	0	0
van der Wal, M F; Uitenbroek, D G; Verhoeff, A P	[Increased proportion of elementary school children with asthmatic symptoms in the Netherlands, 1984/85-1994/95; a literature review]	Nederlands tijdschrift voor geneeskunde	Sep 9, 2000	144	37	1780-1785	dut	systematic review	wheeze	asthma	time trend	time trend	descriptive	0	0	1	1	0	1	0	0	1	3	0	1	0	1	0	0	1	1	1	0	0	0
van Gemert, Frederik; van der Molen, Thys; Jones, Rupert; Chavannes, Niels	The impact of asthma and COPD in sub-Saharan Africa	Primary care respiratory journal: journal of the General Practice Airways Group	Sep 2011	20	3	240-248	eng	systematic review	asthma	asthma	prevalence/incidence	prevalence/incidence	descriptive	0	2	1	2	0	1	0	0	2	2	0	2	2	1	0	0	1	2	2	0	0	1
van Gemert, Frederik; van der Molen, Thys; Jones, Rupert; Chavannes, Niels	The impact of asthma and COPD in sub-Saharan Africa	Primary care respiratory journal: journal of the General Practice Airways Group	Sep 2011	20	3	240-248	eng	systematic review	wheeze	asthma	prevalence/incidence	prevalence/incidence	descriptive	0	2	1	2	0	1	0	0	2	2	0	2	2	1	0	0	1	2	2	0	0	1
van Schayck, Onno C P; Maas, Tanja; Kaper, Janneke; Knottnerus, Andre J A; Sheikh, Aziz	Is there any role for allergen avoidance in the primary prevention of childhood asthma?	The Journal of allergy and clinical immunology	Jun 2007	119	6	1323-1328	eng	systematic review + meta-analysis	asthma	asthma	allergens	allergens	allergens	0	0	1	0	0	1	0	0	1	0	0	1	1	1	0	0	1	1	1	1	0	1
Vawda, Seema; Mansour, Rafif; Takeda, Andrea; Funnell, Paula; Kerry, Sally; Mudway, Ian; Jamaludin, Jeenath; Shaheen, Seif; Griffiths, Chris; Walton, Robert	Associations between inflammatory and immune response genes and adverse respiratory outcomes following exposure to outdoor air pollution: a HuGE systematic review	American Journal of Epidemiology	Feb 15, 2014	179	4	432-442	eng	systematic review	asthma	asthma	gene-environment interaction	gene-environment interaction	genetic	1	1	1	2	0	1	1	1	1	1	0	1	1	1	0	1	1	1	1	1	1	1
Vawda, Seema; Mansour, Rafif; Takeda, Andrea; Funnell, Paula; Kerry, Sally; Mudway, Ian; Jamaludin, Jeenath; Shaheen, Seif; Griffiths, Chris; Walton, Robert	Associations between inflammatory and immune response genes and adverse respiratory outcomes following exposure to outdoor air pollution: a HuGE systematic review	American Journal of Epidemiology	Feb 15, 2014	179	4	432-442	eng	systematic review	wheeze	asthma	gene-environment interaction	gene-environment interaction	genetic	1	1	1	2	0	1	1	1	1	1	0	1	1	1	0	1	1	1	1	1	1	1
Verbeek, Jos; Ivanov, Ivan	Essential Occupational Safety and Health Interventions for Low- and Middle-income Countries: An Overview of the Evidence	Safety and Health at Work	Jun 2013	4	2	77-83	eng	overview of systematic reviews	asthma	asthma	occupational exposure	occupational	allergens	0	2	0	0	0	1	0	0	1	3	0	1	2	1	0	0	1	1	1	0	0	1
Vink, Nienke M; Boezen, H Marike; Postma, Dirkje S; Rosmalen, Judith G M	Basal or stress-induced cortisol and asthma development: the TRAILS study	The European respiratory journal: official journal of the European Society for Clinical Respiratory Physiology	Apr 2013	41	4	846-852	eng	systematic review + meta-analysis	asthma	asthma	psychological/psychosocial	psyche	psyche	0	2	0	0	0	1	0	0	1	1	0	1	2	0	0	0	1	1	1	1	1	1
Vork, Kathleen L; Broadwin, Rachel L; Blaisdell, Robert J	Developing asthma in childhood from exposure to secondhand tobacco smoke: insights from a meta-regression	Environmental health perspectives	Oct 2007	115	10	1394-1400	eng	systematic review + meta-analysis	asthma	asthma	smoking	smoking	pollution	0	2	1	0	0	1	0	0	1	0	0	1	2	1	0	1	1	1	1	1	0	1
Wang, Qiang; Yu, Chaoran; Sun, Yi	The association between asthma and Helicobacter pylori: a meta-analysis	Helicobacter	Feb 2013	18	1	41-53	eng	systematic review + meta-analysis	asthma	asthma	infections	infections	microbes	0	2	1	1	0	1	1	2	1	1	0	1	1	1	1	1	1	1	1	1	1	1
Wang, Yan; Bi, Yutian; Zhang, Liang; Wang, Changzheng	Is Helicobacter pylori infection associated with asthma risk? A meta-analysis based on 770 cases and 785 controls	International journal of medical sciences	2012	9	7	603-610	eng	systematic review + meta-analysis	asthma	asthma	infections	infections	microbes	0	2	1	2	1	1	0	0	1	1	0	1	1	1	0	1	1	1	1	1	1	1
Wang, Yan; Zhang, Qiao; Zhang, Mingzhou; Wang, Changzheng	NAT2 slow acetylation genotypes contribute to asthma risk among Caucasians: evidence from 946 cases and 1,091 controls	Molecular Biology Reports	Mar 2014	41	3	1849-1855	eng	systematic review + meta-analysis	asthma	asthma	genetic	genetic	genetic	0	2	1	2	1	1	0	0	1	1	0	1	1	1	0	1	1	1	1	1	1	1
Wang, Zhen-Dong; Lian, Duan; Shen, Jing-Ling; Sun, Ruizhen; Xu, Wang; Xin, Zhang; Lei, Lei; Jin, Lian-Hong; Jin, Shou-de	Association between the interleukin-4, interleukin-13 polymorphisms and asthma: a meta-analysis	Molecular biology reports	Feb 2013	40	2	1365-1376	eng	systematic review + meta-analysis	asthma	asthma	genetic	genetic	genetic	0	2	2	2	1	1	0	0	1	1	0	1	1	1	0	1	1	1	1	1	1	1
Weightman, Alison L; Morgan, Helen E; Shepherd, Michael A; Kitcher, Hilary; Roberts, Chris; Dunstan, Frank D	Social inequality and infant health in the UK: systematic review and meta-analyses	BMJ open	2012	2	3		eng	systematic review + meta-analysis	wheeze	asthma	social determinants	social determinants	descriptive	0	1	1	1	1	1	1	0	1	1	0	1	1	1	1	1	1	1	1	1	1	1
Wen, Dan; Du, Xin; Nie, Shao-Ping; Dong, Jian-Zeng; Ma, Chang-Sheng	Association between RANTES gene polymorphisms and asthma: a meta-analysis	PloS One	2014	9	6	e90460	eng	systematic review + meta-analysis	asthma	asthma	genetic	genetic	genetic	0	2	0	0	0	1	0	0	1	1	0	1	1	0	0	0	1	0	0	1	1	1
Wong, Eva Y.; Gohlke, Julia; Griffith, William C.; Farrow, Scott; Faustman, Elaine M.	Assessing the Health Benefits of Air Pollution Reduction for Children	Environmental Health Perspectives	2003				eng	systematic review	asthma	asthma	outdoor air pollution	outdoor air pollution	pollution	1	2	0	0	0	1	0	0	1	2	0	1	1	0	0	0	1	1	1	0	0	1
Wong, Eva Y.; Gohlke, Julia; Griffith, William C.; Farrow, Scott; Faustman, Elaine M.	Assessing the Health Benefits of Air Pollution Reduction for Children	Environmental Health Perspectives	2003				eng	systematic review	wheeze	asthma	outdoor air pollution	outdoor air pollution	pollution	1	2	0	0	0	1	0	0	1	2	0	1	1	0	0	0	1	1	1	0	0	1
Wu, Dandan; Zhou, Ji; Bi, Hui; Li, Lingling; Gao, Wei; Huang, Mao; Adcock, Ian M.; Barnes, Peter J.; Yao, Xin	CCL11 as a potential diagnostic marker for asthma?	The Journal of Asthma: Official Journal of the Association for the Care of Asthma	Oct 2014	51	8	847-854	eng	systematic review + meta-analysis	asthma	asthma	cytokine	allergic comorbidity	comorbidity	0	1	1	0	0	1	0	0	1	1	0	1	1	1	0	0	1	1	1	1	1	1
Xu, Zhiwei; Etzel, Ruth A; Su, Hong; Huang, Cunrui; Guo, Yuming; Tong, Shilu	Impact of ambient temperature on children's health: a systematic review	Environmental research	Aug 2012	117		120-131	eng	systematic review	asthma	asthma	climate	climate	pollution	0	2	1	0	0	1	0	0	2	2	0	1	2	1	0	1	1	1	1	0	0	1
Xue, Hong; Sun, Kai; Xie, Wei-Ping; Wang, Hong	[Meta-analysis on interleukin-4 receptor α chain Q576R gene polymorphisms and bronchial asthma susceptibility]	Zhonghua jie he he hu xi za zhi = Zhonghua jiehe he huxi zazhi = Chinese journal of tuberculosis and respiratory diseases	Nov 2010	33	11	831-836	chi	systematic review + meta-analysis	asthma	asthma	genetic	genetic	genetic														1		0	1			1	1
Yang, Hai-Jun	Association between the interleukin-4 gene C-589T and C+33T polymorphisms and asthma risk: a meta-analysis	Archives of medical research	Feb 2013	44	2	127-135	eng	systematic review + meta-analysis	asthma	asthma	genetic	genetic	genetic	0	2	1	0	0	1	0	0	1	1	0	1	2	1	0	1	1	1	1	1	1	1
Yang, Haijun; Dong, Haiyan; Dai, Yufei; Zheng, Yuxin	Association of interleukin-13 C-1112T and G+2044A polymorphisms with asthma: a meta-analysis	Respirology (Carlton, Vic.)	Oct 2011	16	7	1127-1135	eng	systematic review + meta-analysis	asthma	asthma	genetic	genetic	genetic	0	1	0	0	1	1	1	1	1	1	0	1	1	1	0	1	1	1	1	1	1	0
Yang, Hai-Jun; Zheng, Lan; Zhang, Xue-Fei; Yang, Min; Huang, Xing	Association of the MS4A2 gene promoter C-109T or the 7th exon E237G polymorphisms with asthma risk: a meta-analysis	Clinical Biochemistry	May 2014	47	7-8	605-611	eng	systematic review + meta-analysis	asthma	asthma	genetic	genetic	genetic	0	2	1	0	0	1	0	0	1	1	0	1	1	1	0	0	1	1	1	1	1	1
Yang, Huan; Xun, Pengcheng; He, Ka	Fish and fish oil intake in relation to risk of asthma: a systematic review and meta-analysis	PloS One	2013	8	11	e80048	eng	systematic review + meta-analysis	asthma	asthma	diet	diet	diet	0	2	1	0	1	1	0	0	1	1	0	1	1	1	0	1	1	1	1	1	1	0
Yang, Huan; Xun, Pengcheng; He, Ka	Fish and fish oil intake in relation to risk of asthma: a systematic review and meta-analysis	PloS One	2013	8	11	e80048	eng	systematic review + meta-analysis	asthma	asthma	fatty acids	fatty acids	diet	0	2	1	0	1	1	0	0	1	1	0	1	1	1	0	1	1	1	1	1	1	0
Yang, Min; Fu, Xiaowei; Zhang, Yonggang; Zhang, Jie; He, Jie; Tian, Can; Huang, Jin; Fan, Hong	The +252A/G polymorphism in the lymphotoxin-α gene increases the risk of asthma: a meta-analysis	Respirology (Carlton, Vic.)	Nov 2012	17	8	1229-1236	eng	systematic review + meta-analysis	asthma	asthma	genetic	genetic	genetic	0	2	0	0	0	1	0	0	1	1	0	1	1	1	0	1	1	1	1	1	1	0
Yangzong, Yangzong; Shi, Zumin; Nafstad, Per; Håheim, Lise Lund; Luobu, Ouzhu; Bjertness, Espen	The prevalence of childhood asthma in China: a systematic review	BMC public health	2012	12		860	eng	systematic review	asthma	asthma	prevalence/incidence	prevalence/incidence	descriptive	0	2	1	0	0	1	0	0	1	3	0	1	1	1	0	1	1	1	1	0	0	1
Yangzong, Yangzong; Shi, Zumin; Nafstad, Per; Håheim, Lise Lund; Luobu, Ouzhu; Bjertness, Espen	The prevalence of childhood asthma in China: a systematic review	BMC public health	2012	12		860	eng	systematic review	asthma	asthma	time trend	time trend	descriptive	0	2	1	0	0	1	0	0	1	3	0	1	1	1	0	1	1	1	1	0	0	1
Yao, Ying-Shui; Li, Jie; Jin, Yue-Long; He, Lian-Ping; Chang, Wei-Wei; Chen, Yan; Ding, Ling-Ling; Lu, Wei; Li, Chao-Pin	Association between FcεRIβ and IFN-γ Polymorphisms and Asthma in Asian Population: a Meta-Analysis	Iranian Journal of Allergy, Asthma, and Immunology	Feb 2015	14	1	1-11	eng	systematic review + meta-analysis	asthma	asthma	genetic	genetic	genetic	0	1	1	0	1	1	0	0	1	1	0	1	1	1	0	1	1	1	1	1	1	0
Zannolli, R; Morgese, G	Does puberty interfere with asthma?	Medical hypotheses	Jan 1997	48	1	27-32	eng	systematic review	asthma	asthma	hormonal/puberty	sex hormones	sex	0	2	0	0	0	1	0	0	2	2	0	1	2	0	0	0	1	0	0	0	0	0
Zannolli, R; Morgese, G	Does puberty interfere with asthma?	Medical hypotheses	Jan 1997	48	1	27-32	eng	systematic review	asthma	asthma	sex	sex	sex	0	2	0	0	0	1	0	0	2	2	0	1	2	0	0	0	1	0	0	0	0	0
Zemp, E; Schikowski, T; Dratva, J; Schindler, C; Probst-Hensch, N	Asthma and the menopause: a systematic review and meta-analysis	Maturitas	Nov 2012	73	3	212-217	eng	systematic review + meta-analysis	asthma	asthma	hormonal/puberty	sex hormones	sex	0	1	1	0	0	1	0	0	1	0	0	1	1	1	0	1	1	1	1	1	0	1
Zhang, L. L.; Gong, J.; Liu, C. T.	Vitamin D with asthma and COPD: not a false hope? A systematic review and meta-analysis	Genetics and molecular research: GMR	2014	13	3	7607-7616	eng	systematic review + meta-analysis	asthma	asthma	vitamins	vitamins	diet	0	2	1	0	0	1	2	1	1	1	0	1		1	0	1	1	1	1	1	1	1
Zhang, Y-G; Li, X-B; Zhang, J; Huang, J; He, C; Tian, C; Deng, Y; Wan, H; Shrestha, D; Yang, Y-Y; Fan, H	The I/D polymorphism of angiotensin-converting enzyme gene and asthma risk: a meta-analysis	Allergy	Feb 2011	66	2	197-205	eng	systematic review + meta-analysis	asthma	asthma	genetic	genetic	genetic	0	1	0	0	1	1	0	0	1	1	0	1	1	1	0	1	1	1	1	1	1	1
Zhang, Yonggang; Huang, Honglang; Huang, Jichong; Xiang, Zhangpeng; Yang, Min; Tian, Can; Fan, Hong	The -444A/C polymorphism in the LTC4S gene and the risk of asthma: a meta-analysis	Archives of medical research	Aug 2012	43	6	444-450	eng	systematic review + meta-analysis	asthma	asthma	genetic	genetic	genetic	0	2	0	0	1	1	0	0	1	1	0	1	1	1	0	1	1	1	1	1	1	1
Zhang, Yong-Gang; Huang, Jin; Zhang, Jie; Li, Xiao-Bo; He, Chao; Xiao, Yu-Ling; Tian, Can; Wan, Hua; Zhao, Yu-Liang; Tsewang, Yangzom-Ghising; Fan, Hong	RANTES gene polymorphisms and asthma risk: A meta-analysis	Archives of medical research	Jan 2010	41	1	50-58	eng	systematic review + meta-analysis	asthma	asthma	genetic	genetic	genetic	0	2	1	0	0	1	2	0	1	1	0	1	1	1	0	1	1	1	1	1	1	0
Zhang, Yonggang; Tian, Can; Zhang, Jie; Li, Xiaobo; Wan, Hua; He, Chao; Guo, Liang; Meilang, Quocuo; Peng, Chunhong; Duo, Lina; Huang, Jin; Fan, Hong	The -159C/T polymorphism in the CD14 gene and the risk of asthma: a meta-analysis	Immunogenetics	Jan 2011	63	1	23-32	eng	systematic review + meta-analysis	asthma	asthma	genetic	genetic	genetic	0	1	0	0	0	1	0	0	1	1	0	1	1	1	0	1	1	1	1	1	1	1
Zhang, Yonggang; Zhang, Jie; Huang, Jin; Li, Xiaobo; He, Chao; Tian, Can; Peng, Chunhong; Guo, Liang; Xiao, Yuling; Fan, Hong	Polymorphisms in the transforming growth factor-beta1 gene and the risk of asthma: A meta-analysis	Respirology (Carlton, Vic.)	May 2010	15	4	643-650	eng	systematic review + meta-analysis	asthma	asthma	genetic	genetic	genetic	0	1	1	0	1	1	0	0	1	1	0	1	1	1	0	0	1	1	1	1	1	0
Zhang, Yonggang; Zhang, Jie; Tian, Can; Xiao, Yuling; He, Chao; Li, Xiaobo; Bogati, Amrit; Huang, Jin; Fan, Hong	The -308 G/A polymorphism in TNF-α gene is associated with asthma risk: an update by meta-analysis	Journal of clinical immunology	Apr 2011	31	2	174-185	eng	systematic review + meta-analysis	asthma	asthma	genetic	genetic	genetic	0	2	0	0	0	1	0	0	1	1	0	1	1	1	0	1	1	1	1	1	1	1
Zhao, Linlu; Bracken, Michael B	Association of CD14 -260 (-159) C>T and asthma: a systematic review and meta-analysis	BMC medical genetics	2011	12		93	eng	systematic review + meta-analysis	asthma	asthma	genetic	genetic	genetic	0	2	1	0	0	1	1	1	1	1	0	1	1	1	0	1	1	1	1	1	1	1
Zhao, Yongmei; Liu, Siyuan; Liu, Zhong; Ye, Yuanfa; Mao, Meng	Significant association between GSTT1 null genotype and risk of asthma during childhood in Caucasians	Molecular biology reports	Feb 2013	40	2	1973-1978	eng	systematic review + meta-analysis	asthma	asthma	genetic	genetic	genetic	0	2	1	0	0	1	0	0	1	1	0	1	2	1	0	0	1	1	1	1	1	1
Zheng, Xue-yan; Guan, Wei-jie; Mao, Chen; Chen, Hui-fang; Ding, Hong; Zheng, Jin-ping; Hu, Ting-ting; Luo, Min-hong; Huang, Yan-hui; Chen, Qing	Interleukin-10 promoter 1082/-819/-592 polymorphisms are associated with asthma susceptibility in Asians and atopic asthma: a meta-analysis	Lung	Feb 2014	192	1	65-73	eng	systematic review + meta-analysis	asthma	asthma	genetic	genetic	genetic	0	2	1	0	0	1	0	0	1	1	0	1	1	1	0	1	1	1	1	1	1	1
Zhou, Xiaoying; Wu, Junbei; Zhang, Guoxin	Association between Helicobacter pylori and asthma: a meta-analysis	European journal of gastroenterology & hepatology	Apr 2013	25	4	460-468	eng	systematic review + meta-analysis	asthma	asthma	infections	infections	microbes	0	1	0	0	0	1	0	0	1	1	1	1	1	0	0	0	1	1	1	1	1	1
Zhu, Li; Zhu, Qingqing; Zhang, Xinlin; Wang, Hongwei	The correlation analysis of two common polymorphisms in STAT6 gene and the risk of asthma: a meta-analysis	PloS One	2013	8	7	e67657	eng	systematic review + meta-analysis	asthma	asthma	genetic	genetic	genetic	0	1	1	1	0	1	0	0	1	1	0	1	1	1	0	1	1	1	1	1	1	1
Zhu, Ning; Gong, Yi; Chen, Xiao-dong; Zhang, Jing; Long, Feng; He, Jian; Xia, Jing-wen; Dong, Liang	Association between the polymorphisms of interleukin-4, the interleukin-4 receptor gene and asthma	Chinese Medical Journal	2013	126	15	2943-2951	eng	systematic review + meta-analysis	asthma	asthma	genetic	genetic	genetic	0	1	0	0	0	1	2	0	1	1	0	1	1	1	0	1	1	1	1	1	1	1
Zmirou, D; Balducci, F; Dechenaux, J; Piras, A; Filippi, F; Benoit-Guyod, J L	[Meta-analysis and dose-response functions of air pollution respiratory effects]	Revue d'épidémiologie et de santé publique	Sep 1997	45	4	293-304	fre	systematic review + meta-analysis	asthma	asthma	outdoor air pollution	outdoor air pollution	pollution												1	2	1	0	0	1	1	1	1	0	0
Zmirou, D; Blatier, J F; André, E; Ferley, J P; Balducci, F; Rossum, F; Delormas, P	[Passive smoking respiratory risk. A quantitative synthesis of the literature]	Revue des maladies respiratoires	1990	7	4	361-371	fre	systematic review	asthma	asthma	smoking	smoking	pollution	0	2	1	1	0	1	2	2	1	1	0	2	2	1	0	0	1	1	1	1	1	0
Zmirou, D; Blatier, J F; André, E; Ferley, J P; Balducci, F; Rossum, F; Delormas, P	[Passive smoking respiratory risk. A quantitative synthesis of the literature]	Revue des maladies respiratoires	1990	7	4	361-371	fre	systematic review	wheeze	asthma	smoking	smoking	pollution	0	2	1	1	0	1	2	2	1	1	0	2	2	1	0	0	1	1	1	1	1	0

## Sheet: dictionary
column	description
author	the authors' names
title	the systematic review article title
journal	the journal in which the systematic review was published
pubdate	the date on which the systematic review was published
volume	the volume in which the systematic review was published
issue	the issue in which the systematic review was published
pages	the pages on which the systematic review was published
language	the language of the systematic review article
method	systematic review [without meta-analysis] / systematic review + meta-analysis / overview of systematic reviews
disease_full	the disease index terms corresponding to the full index (see table S1)
disease_aggregated	the disease index terms corresponding to the aggregated index (see table S1)
topic_full	the topic index terms corresponding to the full index (see table S2)
topic_aggregated	the topic index terms corresponding to the aggregated index (see table S2)
topic_highly_aggregated	the topic index terms corresponding to the highly aggregated index (see table S2)
AMSTAR1_conservative to AMSTAR11_conservative	conservative AMSTAR scores (0=no, 1=yes, 2=can't answer, 3=not applicable), for details see Table S1 in Appendix S1
AMSTAR1_liberal to AMSTAR11_liberal	liberal AMSTAR scores (0=no, 1=yes, 2=can't answer, 3=not applicable), for details see Table S1 in Appendix S1
Duplicate systematic review article entries are due to the fact that they are indexed with several topic terms.
